# Supplementary material for: Circulating miRNAs as Potential Biomarkers for Celiac Disease Development
Source: Front Immunol. 2021 Dec 7;12:734763. doi: 10.3389/fimmu.2021.734763 (PMC8688806; doi:10.3389/fimmu.2021.734763)
Supplement: Supplementary file 3 [file DataSheet_3.xlsx]

## Sheet: Readme
The following microRNA count tables were generated as described in the main manuscript: "Tan et et. Circulating miRNAs as Potential Biomarkers for Celiac Disease Development. Front. Immunol. 2021"

## Sheet: PreventCD
ID	Group	Timepoints	Age (months)	Months_before_diagnosis	Sex	Batch	hsa-miR-10b-5p	hsa-miR-92a-3p	hsa-miR-22-3p	hsa-miR-143-3p	hsa-miR-191-5p	hsa-miR-146a-5p	hsa-miR-10a-5p	hsa-miR-451a	hsa-miR-25-3p	hsa-miR-423-5p	hsa-miR-142-5p	hsa-miR-16-5p	hsa-miR-181a-5p	hsa-miR-126-5p	hsa-miR-148a-3p	hsa-miR-192-5p	hsa-miR-103a-3p	hsa-miR-107	hsa-miR-27b-3p	hsa-miR-151a-3p	hsa-miR-182-5p	hsa-let-7f-5p	hsa-miR-186-5p	hsa-miR-30d-5p	hsa-miR-146b-5p	hsa-miR-99b-5p	hsa-miR-26a-5p	hsa-let-7i-5p	hsa-miR-30e-5p	hsa-miR-21-5p	hsa-miR-101-3p	hsa-miR-144-3p	hsa-let-7a-5p	hsa-miR-363-3p	hsa-miR-140-3p	hsa-miR-28-3p	hsa-miR-423-3p	hsa-miR-320a-3p	hsa-miR-30a-5p	hsa-miR-15a-5p	hsa-miR-584-5p	hsa-miR-1246	hsa-miR-223-3p
ID_1	CeD	Diagnosis	13	Diagnosis	female	Batch3	6216	4252	1096	2827	1534	710	1420	328	591	1871	665	334	164	487	638	419	170	148	305	490	167	931	136	865	200	184	267	145	196	54	68	1	356	28	86	694	375	17	57	28	90	198	204
ID_1	CeD	M6_9	M6_9	<12	female	Batch3	61958	117772	3636	13730	7099	3460	2517	3971	33111	9254	2047	15955	10083	1258	15508	1259	23696	22838	2774	2055	10556	16272	589	1899	1788	427	769	8600	590	2461	5877	167	5865	524	4729	6446	4371	1556	418	539	867	269	559
ID_2	CeD	Diagnosis	64	Diagnosis	male	Batch3	139313	90455	14723	25966	69981	16797	18613	34859	50724	19247	5505	32179	30089	5442	11045	7253	42922	39007	9737	21408	19607	37224	3929	4451	6060	1140	5380	17996	1544	11583	11814	2051	13215	3878	3507	8820	5882	4242	666	2588	1409	391	2278
ID_2	CeD	GFD	72	GFD	male	Batch2	3540	41184	17105	3220	6280	2643	2399	19619	6862	8720	8173	21797	4861	6346	1928	1247	5513	5186	2506	2355	911	5514	1602	2512	541	403	6180	2318	2543	3534	1094	861	2166	803	682	918	1388	418	177	3165	622	436	2114
ID_2	CeD	M18_24	M18_24	>24	male	Batch3	4385	1339	224	727	590	194	325	382	1053	138	90	347	903	18	375	59	994	904	76	129	846	1912	48	28	73	14	70	471	13	167	224	22	863	64	85	168	153	143	4	27	16	129	50
ID_3	Control	M18_24	M18_24	12-24	female	Batch3	4538	6113	2566	1764	620	730	1013	1753	1333	3224	788	619	75	292	337	921	207	201	236	457	180	329	318	794	98	151	90	308	279	75	139	38	283	136	121	544	265	45	62	44	44	25	34
ID_3	Control	M6_9	M6_9	>24	female	Batch3	18737	76299	3331	7999	4712	958	1049	4558	19588	9501	1208	11738	3194	580	4768	1265	13335	13158	1409	797	1458	3948	414	1017	256	296	247	3342	385	1271	4745	247	1465	655	3051	1677	1398	743	171	759	279	112	813
ID_3	Control	M6_9	M6_9	>24	female	Batch3	139227	39469	16612	37687	17659	2724	12854	12517	17568	12901	2012	7916	16261	3003	5709	15303	21305	20885	5085	5208	1464	8712	1289	2876	1369	574	1155	3616	1014	4787	2564	450	2735	1571	1753	1798	2792	1428	1260	539	354	179	1818
ID_4	Control	M12	M12	>24	female	Batch3	229537	183247	20483	25279	20728	4544	21094	48978	56048	37381	6810	55282	45756	4928	3412	12165	54564	53144	16104	8921	7519	10636	4277	3911	3431	671	2672	15304	1972	10425	11429	2946	6958	7429	5097	2951	2632	1991	1921	5663	273	96	763
ID_4	Control	M18_24	M18_24	>24	female	Batch3	1912	3184	810	607	973	161	492	1826	1012	1417	516	723	244	200	124	619	284	271	93	217	281	183	243	729	64	71	123	266	239	40	133	58	128	128	57	87	83	15	46	107	19	50	22
ID_4	Control	M18_24	M18_24	>24	female	Batch3	16573	240045	130214	14609	29474	7384	9534	60921	33858	22592	32306	85240	17474	59337	15767	8215	16062	14801	22406	32033	2217	6819	8035	41804	1372	2035	20382	12939	24412	25332	13641	3682	4475	2658	6817	5395	4911	3157	3268	8094	4610	83	3509
ID_4	Control	M4	M4	>24	female	Batch3	58283	153373	128427	34121	41066	8615	28259	33747	34679	26250	38553	27780	19878	19191	52680	157037	18131	17505	86011	24982	3401	5824	10608	24274	1825	4635	10916	7548	17472	12402	9068	2664	3951	2747	9659	5380	7999	4434	13421	2732	1046	227	6182
ID_4	Control	M6_9	M6_9	>24	female	Batch3	25565	23018	42921	14027	10406	4658	6873	6450	7958	11990	9318	6972	13706	4432	10515	12523	11128	10418	17405	10021	417	4311	5511	3678	892	559	4850	6853	2670	10350	2384	656	1400	689	6296	4351	7717	5628	2540	1078	387	378	7328
ID_5	CeD	M18_24	M18_24	<12	female	Batch3	3852	171365	91309	8274	39832	8721	3352	173881	73117	23234	49521	125600	15010	19836	7068	38371	24132	23302	3023	9236	13379	5716	36050	19365	4778	535	5917	18098	18282	6923	19978	19089	5861	10688	4194	532	1745	4826	622	11593	1156	876	1103
ID_6	CeD	GFD	60	GFD	female	Batch2	7665	38085	18427	3532	3674	2049	2619	33171	6488	6811	7757	27956	3417	7953	2161	2560	3467	3244	3945	1561	1415	4398	1858	2242	261	251	4828	2360	2765	3372	1704	1976	1921	803	466	542	1111	279	366	2894	531	106	2885
ID_6	CeD	M12	M12	>24	female	Batch3	58218	69203	33551	21001	7737	4824	4704	52828	42034	27492	8842	34370	27739	3305	10501	8187	60119	59539	9131	4712	7378	5932	5805	5473	1335	687	1011	12755	2819	10221	18611	2403	3960	3186	9106	4387	8181	7738	1720	4668	1141	278	1894
ID_6	CeD	M18_24	M18_24	12-24	female	Batch3	41528	39591	25469	23571	7147	3394	6686	30102	15831	10002	6654	14013	5064	3612	2071	7817	4335	4211	2252	3163	6009	1170	6743	4526	1604	1056	930	3528	3159	1386	3523	3076	1303	1844	951	731	1122	1573	1416	1330	361	28	245
ID_6	CeD	M4	M4	>24	female	Batch3	18491	2607	1923	4329	1460	822	5011	539	594	1899	812	466	680	539	874	1547	465	459	1117	312	118	202	338	418	316	535	153	157	282	168	132	79	74	58	300	197	289	121	361	62	32	48	159
ID_7	CeD	M18_24	M18_24	>24	male	Batch3	55725	198058	38447	7014	7952	3503	4880	35162	68120	18839	11173	52930	58951	2970	10756	7107	123623	115540	5906	2567	33018	126124	3120	5114	1680	528	3548	28501	3857	11085	29037	2417	33712	2761	8763	3938	6445	8720	914	8863	1262	1901	1270
ID_8	CeD	Diagnosis	45	Diagnosis	male	Batch3	15729	28764	75569	6266	15137	10426	4498	9058	14900	33528	3981	6236	6104	5419	5316	7302	6273	6036	4242	8322	632	410	5942	4597	1128	982	1246	2959	2793	2974	2007	909	187	1320	3013	2828	2874	4564	2860	926	1169	58	807
ID_8	CeD	GFD	48	GFD	male	Batch3	26333	11065	13727	4792	10793	8339	10903	3720	4072	6313	2492	1985	2278	1932	1778	4311	1783	1682	1506	2259	820	1928	1568	1535	1347	1742	1474	1080	1079	886	709	459	785	440	572	984	876	543	1090	263	351	79	348
ID_8	CeD	M12	M12	>24	male	Batch3	7549	32852	9343	11940	11723	3234	2539	8095	10101	6314	6188	14660	1044	4305	4999	3960	2704	2625	2963	2342	903	4225	2115	2122	884	343	1303	2359	1413	1773	2513	790	1707	746	913	908	940	394	435	1026	275	89	1940
ID_8	CeD	M18_24	M18_24	12-24	male	Batch3	3814	11134	10542	1947	3043	1214	1345	4561	3447	421	4326	8144	2068	1447	1721	1750	2355	2123	1999	462	491	1367	828	892	225	152	1566	1078	1022	2311	1328	761	954	328	831	315	685	612	440	1021	156	129	1056
ID_8	CeD	M4	M4	>24	male	Batch3	45354	70367	20265	18922	9303	6984	15323	6321	14244	13952	12181	9714	1909	7307	12998	17273	3159	2926	10932	5094	1309	16127	3506	4254	1746	1646	3406	3679	2386	2650	3450	717	4732	767	3895	2724	3922	1198	1341	648	561	138	3555
ID_9	Control	M12	M12	>24	male	Batch3	2184	4928	1845	2986	1282	472	764	2244	1283	2451	1215	1631	342	369	708	1468	322	296	423	230	704	1299	362	492	160	62	396	415	419	170	299	107	417	129	95	174	172	40	40	134	67	900	207
ID_9	Control	M18_24	M18_24	>24	male	Batch3	1518	1414	448	370	423	222	391	168	212	722	272	172	119	104	140	124	55	50	84	80	71	313	47	223	35	63	142	64	83	35	24	6	137	13	15	73	51	16	9	23	25	128	30
ID_9	Control	M6_9	M6_9	>24	male	Batch3	39070	62582	10775	15225	2078	725	1864	9982	24012	6473	1001	6575	14600	367	4140	1342	49222	47531	728	891	8950	38951	458	573	206	191	490	8606	321	1275	4793	538	11198	740	1635	870	2159	4036	73	716	470	1840	263
ID_10	CeD	Diagnosis	20	Diagnosis	male	Batch3	18921	34177	15859	16108	12014	7802	9642	10529	9402	3171	10463	8821	7285	3241	4605	7237	3759	3549	2177	2019	4338	6056	2761	2830	2559	1386	3204	2527	1951	1911	2318	1719	3762	1085	785	889	929	852	597	1057	425	991	1040
ID_10	CeD	GFD	31	GFD	male	Batch3	40536	29785	22671	12144	21463	15813	16854	4702	5290	7596	8315	4846	5691	8721	4036	2949	5462	5224	4465	5110	1439	4543	1507	3698	2407	3147	5160	1670	2079	2734	1256	559	2108	518	940	1332	1448	1076	2087	729	1181	468	876
ID_10	CeD	M12	M12	<12	male	Batch3	1307	1284	459	1314	292	273	381	102	253	342	374	152	189	47	219	103	76	71	102	27	57	332	43	175	60	36	88	64	80	45	25	4	111	11	22	45	101	6	9	21	26	1264	46
ID_11	CeD	Diagnosis	27	Diagnosis	female	Batch3	24312	58017	56519	20153	26861	11624	9464	30736	26335	6471	16917	23246	16563	5796	9628	16391	9634	9079	5607	5718	7060	4799	9042	8099	2907	1186	4422	6042	5673	5353	5226	4236	3551	2342	2744	1569	3156	4443	2077	2159	863	2196	3287
ID_11	CeD	GFD	36	GFD	female	Batch3	45488	36007	25611	23909	23184	21880	19211	11809	10240	9609	8979	8616	5936	5825	5807	5046	4507	4353	4299	4043	3615	3486	3429	3317	3256	3003	2549	2371	2350	2075	1994	1863	1785	1342	1258	1201	1188	1171	1112	990	967	951	943
ID_11	CeD	M12	M12	<12	female	Batch3	57324	224399	68902	49221	29809	14332	10415	65483	72582	9151	43213	100330	43063	8372	48301	17983	63115	61086	36991	4378	11601	34156	5786	10462	7170	1137	8862	23058	10550	30213	17737	10129	17450	7733	7570	5586	16256	17111	3286	20349	1631	2668	10673
ID_11	CeD	M18_24	M18_24	<12	female	Batch3	775	883	426	789	336	224	253	419	241	97	279	370	80	52	136	109	92	86	117	31	83	172	74	72	81	42	49	68	55	51	68	54	71	32	48	41	49	22	15	38	3	50	73
ID_11	CeD	M4	M4	12-24	female	Batch3	23155	120044	61002	19231	7191	4888	4272	27574	42333	6777	23655	53561	35743	3043	19925	8626	48227	45835	21717	1710	9964	34370	3186	6574	1784	561	3702	13407	6529	17249	14989	3855	16322	2558	6441	2994	12640	11813	1354	11505	1403	2310	3463
ID_12	Control	M12	M12	>24	female	Batch3	46755	781642	421969	26606	17308	9121	9305	267376	314810	36585	85127	708489	63407	21810	58248	29299	355627	349960	37090	5808	34397	67729	17267	33477	2776	972	14830	64484	60343	93027	72584	17923	39770	20802	26496	5523	23969	38607	6143	237787	5460	19698	13072
ID_12	Control	M18_24	M18_24	>24	female	Batch3	395	481	197	400	135	106	143	71	119	141	190	90	105	26	121	76	36	33	41	11	61	73	18	69	31	6	22	23	59	27	20	10	21	9	16	21	33	4	5	7	14	738	26
ID_13	CeD	Diagnosis	39	Diagnosis	female	Batch3	11019	5535	3626	5462	3161	3896	3721	2118	1343	1352	1683	1928	396	1457	613	2496	388	350	1333	1090	340	1222	456	822	786	294	665	450	443	469	363	130	420	149	269	634	418	86	164	199	213	31	383
ID_13	CeD	GFD	51	GFD	female	Batch2	7108	59448	22776	4631	11853	6198	3358	34581	9569	7640	9542	33001	8221	14374	2144	2304	3771	3020	4116	5209	2848	14569	2506	4590	1019	680	12728	3937	3628	4031	1762	2081	6077	950	891	1571	2122	731	345	2672	948	55	2707
ID_13	CeD	M18_24	M18_24	12-24	female	Batch3	219419	389620	270800	83376	60846	123132	69750	85171	86535	59264	129836	189253	188182	64024	48592	54111	90601	84484	118469	49900	9688	143582	24219	27454	19900	4870	75542	42448	26344	124393	19750	8919	47480	8489	16556	24117	30223	24538	12279	26490	14032	6299	22587
ID_13	CeD	M4	M4	>24	female	Batch3	5968	8850	4714	1876	3086	4151	3077	570	1157	698	1529	1612	756	725	590	710	684	641	1151	422	345	784	238	407	371	523	459	246	302	497	184	86	654	117	287	199	268	305	156	189	304	78	132
ID_13	CeD	M6_9	M6_9	>24	female	Batch3	36053	46009	32558	22552	4878	6682	8977	4682	13106	11026	2626	6493	16611	2343	3085	2540	18631	18052	3676	1917	2134	18383	663	1670	766	629	1296	3245	968	4238	918	273	6167	656	742	911	3439	2977	376	904	1643	3991	1045
ID_14	Control	M12	M12	>24	female	Batch3	14638	143009	47038	15450	14959	7041	5246	96204	48337	20023	27440	153163	14605	17345	8509	14914	31152	29760	17343	13820	3180	11815	9158	10340	2363	308	10403	17330	9162	17780	15164	12646	6593	4997	4128	3968	4649	3214	1424	12660	987	110	4814
ID_14	Control	M18_24	M18_24	>24	female	Batch3	5984	24298	7501	8159	2834	3040	2232	3882	5524	841	7832	4938	1211	1245	5486	1926	1575	1443	1693	991	691	5129	1068	1112	759	302	1196	1741	781	1635	1464	675	2836	327	522	677	1248	802	209	595	157	1004	2036
ID_14	Control	M6_9	M6_9	>24	female	Batch3	763	3159	1517	1307	347	314	287	989	1011	965	719	467	350	81	344	560	280	255	234	90	482	1507	225	230	49	20	158	324	149	104	108	100	632	81	57	74	313	72	13	92	17	1442	54
ID_15	CeD	GFD	46	GFD	male	Batch2	17879	39559	19103	1813	9537	5101	8318	19018	5930	11564	7241	18634	5242	8647	1870	2359	3191	2972	4809	3349	1432	6701	2429	2807	793	533	5529	1810	2197	2456	1306	1471	2149	907	646	1265	1637	482	581	1348	652	105	516
ID_15	CeD	M18_24	M18_24	<12	male	Batch3	1024	12411	4638	2942	1936	797	650	6729	3962	174	1739	5003	1562	567	941	1166	1478	1342	527	402	1280	2419	1199	746	215	66	466	1465	571	722	1004	1334	2300	624	282	228	351	489	43	785	75	265	275
ID_15	CeD	M4	M4	>24	male	Batch3	3162	3109	3317	497	1440	1718	1814	827	457	292	1117	635	186	439	345	357	259	219	491	204	126	479	181	319	187	239	749	114	235	267	109	132	398	122	101	156	283	141	54	113	111	37	235
ID_16	Control	M18_24	M18_24	>24	male	Batch3	49094	140743	44998	22025	8012	4619	6968	14105	37842	28139	14943	43418	39885	4807	19779	4520	50458	46762	14906	2646	9721	52358	3582	9444	1031	656	4411	15311	6898	22652	14569	2012	16278	1123	7788	4881	9963	6377	1577	7546	1693	4378	5552
ID_16	Control	M4	M4	>24	male	Batch3	1468	1906	731	425	312	346	337	197	360	579	404	278	255	74	170	259	52	43	105	96	95	375	86	271	106	52	124	82	141	42	53	25	115	28	28	127	80	19	21	16	36	603	47
ID_16	Control	M6_9	M6_9	>24	male	Batch3	2093	2248	1527	2096	174	525	596	348	600	382	879	361	183	120	425	374	142	131	299	116	140	971	175	306	61	61	210	168	215	117	129	57	268	29	54	173	215	46	34	34	31	117	174
ID_17	Control	M12	M12	>24	female	Batch3	471	1938	721	270	136	92	142	377	407	592	249	197	144	50	65	176	151	140	49	39	268	888	65	216	23	26	65	133	63	19	50	28	364	29	19	56	63	17	6	28	18	791	14
ID_17	Control	M4	M4	>24	female	Batch3	15576	388862	36734	34272	17609	10203	5534	15468	54518	49754	21246	36648	10870	15897	16812	10425	12890	12469	14588	4669	2649	27481	7612	14193	2840	2460	3463	9814	8555	4247	3413	2240	13146	1609	4090	3521	7113	1209	1607	4789	4344	2028	8928
ID_17	Control	M6_9	M6_9	>24	female	Batch3	24405	317912	75914	8810	13851	10803	10656	66945	54272	10391	54953	77572	9608	6109	17248	9190	31409	30239	17714	2584	6098	26806	5731	12996	2961	1435	5740	17808	9477	9764	8797	4709	22739	5075	3920	3676	15950	19297	1340	11910	2896	3078	5703
ID_18	CeD	Diagnosis	24	Diagnosis	male	Batch3	596	3287	6592	900	1045	1096	286	938	1697	230	1136	1095	3050	175	756	453	973	878	334	227	116	250	741	333	367	22	254	585	422	974	364	98	190	141	273	241	626	972	87	232	40	306	348
ID_18	CeD	Diagnosis	29	Diagnosis	male	Batch3	13306	162457	68759	5880	8906	7475	5528	67951	52330	11296	38366	124580	28180	12762	12269	11730	48552	46227	15313	8983	5117	34970	8808	7709	1600	462	20133	21426	10271	32978	15280	9017	14615	5194	3639	3588	5752	6126	1267	21922	1739	1665	2841
ID_18	CeD	M12	M12	<12	male	Batch3	5106	67524	23862	11700	9064	7316	2893	37713	25084	7139	18901	28896	21805	2465	8047	6576	15807	14669	6102	3254	6465	21489	6693	2911	2609	248	6958	12887	3523	8282	5410	6039	8784	3031	1508	2035	4249	3591	382	5415	449	2901	2431
ID_18	CeD	M4	M4	12-24	male	Batch3	844	691	989	252	260	270	363	127	181	93	179	123	152	29	74	138	109	98	83	36	61	124	73	53	49	41	54	57	41	63	48	23	72	13	32	37	116	86	30	30	14	28	30
ID_18	CeD	M6_9	M6_9	12-24	male	Batch3	31144	105605	21968	23087	13047	8547	3268	38145	65315	12135	16160	51999	37606	1878	26728	6800	77375	75541	5696	3096	14012	39400	3315	4406	2659	426	2674	20602	3560	11521	23702	2962	14552	4145	5906	5184	8932	9836	599	5347	1276	4008	1202
ID_19	Control	M12	M12	>24	male	Batch3	6155	177304	19585	9021	6872	5409	2684	6569	25972	17075	9255	10475	4420	5976	4899	4119	9884	9301	4507	2726	5161	44449	2681	4847	1209	892	2811	7988	2639	1580	1233	1112	23892	719	809	1861	5147	1547	566	2124	1681	10876	1250
ID_19	Control	M18_24	M18_24	>24	male	Batch3	6235	74662	32700	13677	11583	5389	2834	45341	27819	3370	24976	78403	20580	7245	9733	8524	15538	14054	9718	6397	3915	13737	6460	5320	2149	172	12630	11738	6703	14837	9923	5180	6266	3174	2838	2997	3769	2842	640	6633	587	1647	5237
ID_19	Control	M4	M4	>24	male	Batch3	56314	62802	35349	12434	5826	5347	7832	8410	22441	28232	2815	15969	36734	1572	4370	3889	36073	34929	2972	2138	4377	26183	1044	2292	1557	423	1211	5238	1121	4587	1967	376	7000	1616	1665	1581	3533	3568	434	1381	1250	13154	1026
ID_19	Control	M6_9	M6_9	>24	male	Batch3	24712	132022	69758	10114	13302	6085	6769	69145	40962	28441	28002	95890	23152	14775	9576	14220	37398	34272	22512	12750	6303	24527	8025	8890	1550	435	20859	20128	9307	26368	13778	11604	8166	3539	5688	4458	7117	5257	2184	10853	1477	272	4364
ID_20	Control	M12	M12	>24	female	Batch3	3669	36205	4531	2049	4639	2450	1586	3416	5443	3798	4520	4061	1239	1026	2934	1819	1389	1100	838	1166	2771	17174	837	1953	489	552	1846	1804	885	738	758	240	5456	329	396	1961	1777	513	85	347	406	1986	698
ID_20	Control	M18_24	M18_24	>24	female	Batch3	19947	682098	77129	5341	7885	11337	7676	94194	100985	94825	13040	187498	33010	22212	10443	4130	57699	53578	36921	12307	3162	63335	8024	8547	855	522	12673	35209	11372	59369	11749	5576	21306	6563	3428	7131	12249	6029	1336	28162	8069	627	2019
ID_20	Control	M4	M4	>24	female	Batch3	6518	155263	18750	3094	7912	5823	3672	13111	25078	28570	6382	21701	2941	4717	3665	6196	2273	2113	1637	3742	1987	11147	3306	6015	1822	621	1979	4726	2825	1477	2467	1282	5946	1527	1045	925	1148	555	234	1025	1228	552	450
ID_20	Control	M6_9	M6_9	>24	female	Batch3	1488	16533	2631	1860	1318	1320	607	1980	3483	987	2798	2724	607	174	1247	1086	757	663	477	293	1388	7649	603	1503	228	126	692	1084	721	390	716	110	2447	306	187	756	673	310	51	221	92	2376	284
ID_21	CeD	Diagnosis	21	Diagnosis	female	Batch3	25252	98524	50938	14363	43837	11709	9464	95038	46327	23186	23821	75374	11781	7606	5544	19634	15573	14788	6122	6463	10148	5901	12889	8514	4566	656	6128	10982	7965	6918	14061	9367	4008	6123	2931	1534	2711	2271	1328	6894	476	124	1988
ID_21	CeD	M12	M12	<12	female	Batch3	44900	211983	131401	21652	24779	34938	17548	64097	55100	20033	64199	88146	43839	16166	35323	24011	57878	56341	54273	6984	4993	32239	7076	14555	7957	1897	12480	16723	13616	42296	12900	5227	13921	7670	5823	7437	19101	18480	6687	19276	5459	2204	5181
ID_22	Control	M6_9	M6_9	>24	female	Batch3	129	6057	1205	83	78	86	60	571	961	832	202	1024	191	493	86	63	397	376	265	115	31	697	50	232	11	13	93	246	188	301	112	32	284	25	26	70	73	16	19	270	122	5	50
ID_22	Control	M6_9	M6_9	>24	female	Batch3	20596	168907	74603	11112	10150	3579	3578	88343	87281	7940	29023	116234	68996	4533	14494	17265	112251	104020	9604	2522	36741	125909	5303	7883	2611	329	6203	38707	8126	19927	38931	16374	50037	5553	7427	3003	9843	11753	794	23441	1736	5844	2451
ID_23	CeD	Diagnosis	35	Diagnosis	female	Batch2	15983	52102	27064	5728	22153	5760	6099	45965	11193	9542	13948	43082	15696	16519	2444	6047	3691	2936	5203	6356	9255	12296	5515	6447	1518	423	13743	3796	4584	2408	3016	3631	5091	1609	1109	1615	2235	901	914	2503	451	32	1392
ID_23	CeD	M12	M12	<12	female	Batch2	6879	49766	29385	4318	9850	5937	3673	44117	14026	5825	19865	52375	11608	7966	2288	4301	5125	4717	3393	2766	4609	6747	4818	4560	1114	317	7092	3628	4116	2941	2596	3181	4251	1942	1005	1114	1851	1791	340	3461	521	966	1454
ID_23	CeD	M18_24	M18_24	<12	female	Batch2	6398	7901	5550	968	2065	1466	2434	5967	1764	1483	2083	3428	1851	1154	438	819	756	663	779	560	1201	3391	779	720	239	188	1264	715	518	360	308	359	1501	266	197	268	618	422	186	304	73	123	308
ID_23	CeD	M4	M4	12-24	female	Batch2	6138	100957	79223	3560	6473	7017	3995	65770	26638	5645	20264	91972	15106	11373	6352	5568	15293	14535	8388	2469	6365	11407	5548	6227	747	355	7894	7008	6982	5737	3872	5065	9385	3965	1904	977	4464	8288	368	13607	995	3441	1974
ID_23	CeD	M6_9	M6_9	12-24	female	Batch2	6279	170008	76637	2509	9944	5843	3264	170520	44828	8863	26337	228235	38392	16866	3081	7904	30437	28643	5111	3609	13773	28942	10664	12309	788	219	13558	15250	10506	8292	8141	14350	21690	6662	1896	874	3470	6134	318	25489	640	2976	1217
ID_24	CeD	GFD	37	GFD	female	Batch2	15347	109210	36685	4649	12455	3779	6308	70254	19050	15870	18672	79478	9342	20447	3281	4346	7322	6709	8839	5054	3024	8855	5315	7434	988	611	11090	4949	6984	6666	4072	3880	4362	2371	1842	2047	2881	1112	1234	6509	768	150	3466
ID_24	CeD	M4	M4	12-24	female	Batch3	21653	67490	29494	8293	6026	7345	6598	8361	11092	12891	15387	11194	7898	4365	9500	13045	6898	6629	13454	2178	2792	15739	2247	5329	1051	1515	3866	2351	2910	3177	2158	680	5812	715	1963	2128	3324	1392	2477	1364	864	1122	2251
ID_25	Control	M12	M12	>24	female	Batch2	1379	1864	599	36	58	20	409	714	81	1369	156	396	382	229	129	41	401	398	463	24	44	113	64	67	3	45	302	64	34	137	141	96	58	10	17	22	58	63	40	327	13	11	12
ID_25	Control	M18_24	M18_24	>24	female	Batch2	2501	13472	3374	98	174	15	767	5868	591	7855	680	3480	770	410	421	147	3287	3268	792	95	211	222	150	164	2	75	546	235	104	710	651	531	70	115	70	57	163	247	102	2829	45	22	31
ID_25	Control	M4	M4	>24	female	Batch1	1448	9117	3923	64	353	92	648	1830	251	7027	348	1040	1142	372	389	72	3020	3009	431	172	187	227	213	126	18	100	539	177	59	374	370	256	205	32	17	87	128	607	54	1535	167	82	23
ID_25	Control	M6_9	M6_9	>24	female	Batch2	4157	10613	2677	156	286	65	1030	3797	640	14306	430	1135	383	198	225	175	1955	1949	234	73	420	260	154	145	13	120	149	235	47	104	342	364	179	124	23	26	112	250	34	805	87	2	4
ID_26	Control	M12	M12	>24	female	Batch2	2456	2506	646	80	143	67	756	606	97	2012	245	214	323	168	106	58	308	307	230	29	42	103	33	91	28	71	131	36	23	56	57	74	92	48	16	20	57	109	50	192	14	23	8
ID_26	Control	M18_24	M18_24	>24	female	Batch2	618	19832	3873	33	102	12	222	6579	1016	7472	1086	2683	707	184	148	128	3516	3513	293	37	125	98	82	176	2	12	185	161	134	434	481	393	45	252	57	14	143	180	24	3152	92	8	20
ID_26	Control	M4	M4	>24	female	Batch1	5593	10644	3968	143	406	80	1654	1908	448	7124	777	953	1531	949	263	144	1341	1339	887	171	74	312	171	243	34	183	697	90	89	262	239	144	278	101	77	95	138	558	198	897	119	18	23
ID_27	Control	M12	M12	>24	male	Batch2	18575	11324	2813	461	1544	372	5027	4436	446	14857	967	1715	1839	1723	758	362	2800	2779	1322	494	237	414	342	494	79	397	1202	205	123	698	465	370	189	98	123	156	197	191	403	973	100	20	28
ID_27	Control	M18_24	M18_24	>24	male	Batch2	8943	69274	9525	167	567	84	2036	25994	2483	46879	1521	11224	1956	1348	1209	522	13902	13886	1491	309	651	668	470	568	14	161	1156	713	273	1463	2374	1415	407	367	106	102	405	985	176	9269	292	39	36
ID_27	Control	M4	M4	>24	male	Batch2	15109	14040	3670	283	1017	318	3970	3493	445	23251	1634	1950	4584	3669	1182	1008	2596	2532	2571	480	207	1074	461	461	110	401	2991	378	231	1687	932	444	552	126	215	310	520	708	466	1423	296	48	42
ID_27	Control	M6_9	M6_9	>24	male	Batch2	12403	5912	3161	514	2435	639	3835	1414	276	8001	1310	975	2472	2361	804	296	1122	1105	1573	851	135	1464	354	585	124	269	2581	198	180	694	226	191	385	67	153	354	448	318	390	306	153	28	90
ID_28	Control	M12	M12	>24	female	Batch2	4434	2621	580	85	135	79	1329	1225	90	2943	176	469	372	292	212	109	444	444	314	34	42	77	82	87	20	82	162	42	18	127	90	134	55	20	30	24	48	41	53	218	21	6	6
ID_28	Control	M18_24	M18_24	>24	female	Batch2	4324	500	223	52	144	126	1271	186	20	858	45	52	78	79	120	26	121	120	85	29	26	121	20	22	15	93	81	16	12	24	21	14	56	5	7	27	20	33	13	39	18	7	2
ID_28	Control	M4	M4	>24	female	Batch2	7980	1505	500	105	1099	203	1977	357	39	3437	184	173	489	381	257	133	186	181	256	194	34	452	90	124	74	144	507	69	21	176	59	54	91	19	12	125	63	64	58	97	41	11	17
ID_28	Control	M6_9	M6_9	>24	female	Batch2	4870	698	141	102	206	60	1228	214	27	843	58	86	92	114	91	22	80	79	77	42	23	214	33	26	9	66	99	24	6	48	29	30	70	7	4	29	29	14	19	37	10	4	2
ID_29	Control	M12	M12	>24	female	Batch2	2866	7539	2763	73	287	53	939	2976	298	5583	663	1475	1225	624	380	125	1763	1741	706	111	61	284	137	221	5	82	722	182	123	545	607	328	89	74	83	71	190	317	124	1407	68	15	54
ID_29	Control	M18_24	M18_24	>24	female	Batch2	3228	4746	1136	108	556	140	1246	1136	257	1797	602	512	431	309	351	78	580	570	302	116	89	342	97	130	22	143	299	101	47	155	98	103	199	57	20	55	117	233	48	343	47	206	14
ID_29	Control	M4	M4	>24	female	Batch1	2887	1024	311	59	100	38	698	295	44	2682	115	127	257	236	69	123	173	172	220	34	13	87	45	60	10	64	183	18	11	60	49	53	40	13	3	12	26	34	49	103	0	0	5
ID_29	Control	M6_9	M6_9	>24	female	Batch2	8034	1700	2010	147	164	54	2417	431	88	2626	800	391	2112	1046	216	193	921	913	1173	97	46	170	87	156	28	227	749	57	77	385	121	49	93	24	97	50	111	290	296	249	24	5	37
ID_30	Control	M12	M12	>24	male	Batch2	1546	5514	1621	69	235	184	594	1114	329	3772	481	705	539	302	367	107	1131	1127	572	71	79	77	87	132	6	62	187	83	77	249	144	81	83	59	47	47	155	230	43	430	140	51	28
ID_30	Control	M18_24	M18_24	>24	male	Batch2	1060	2770	978	16	35	13	334	621	171	1409	377	345	386	149	82	59	945	945	348	17	22	34	38	53	3	31	102	58	37	208	129	87	23	28	29	18	52	87	53	490	23	12	18
ID_30	Control	M6_9	M6_9	>24	male	Batch2	3499	82532	14116	138	740	130	1218	20897	3368	45641	3613	11381	3217	664	1352	599	12655	12621	1176	261	630	396	498	910	11	133	962	629	474	1615	3068	2067	210	584	382	134	896	1729	130	10979	419	105	53
ID_31	CeD	Diagnosis	21	Diagnosis	female	Batch2	2496	1695	691	66	382	98	976	617	59	4667	56	162	105	54	160	72	251	251	88	17	109	20	50	55	22	168	76	25	15	40	61	52	6	10	6	7	36	12	10	130	22	20	4
ID_31	CeD	Diagnosis	18	Diagnosis	female	Batch2	4857	19613	6204	119	528	326	1938	6924	608	21517	443	2536	887	390	521	202	4248	4244	534	185	554	86	359	466	27	290	285	303	96	420	538	604	71	192	35	42	146	352	120	1891	187	31	22
ID_31	CeD	GFD	62	GFD	female	Batch2	6318	45844	27680	304	916	175	1757	22639	6167	23734	4195	10817	2054	803	1152	955	14896	14882	1291	189	773	203	331	708	13	142	666	835	743	967	962	627	163	1303	605	92	599	2851	220	7447	247	70	229
ID_31	CeD	M4	M4	12-24	female	Batch1	1382	290	169	27	87	26	489	94	8	683	16	30	61	34	38	25	94	94	46	17	14	13	28	27	5	45	37	4	5	21	11	16	6	2	2	7	9	9	19	34	18	2	2
ID_31	CeD	M6_9	M6_9	<12	female	Batch1	7393	3042	815	127	492	126	2307	940	113	6316	185	328	275	169	127	81	630	630	308	42	103	103	83	128	11	252	136	34	14	112	86	52	29	55	28	39	64	107	105	211	36	28	4
ID_32	CeD	Diagnosis	14	Diagnosis	female	Batch1	3171	296	384	43	178	92	1090	32	21	1062	36	32	127	76	60	34	92	91	86	21	7	14	17	55	18	186	53	4	2	44	13	9	14	2	4	8	19	30	57	15	7	15	8
ID_32	CeD	GFD	37	GFD	female	Batch2	10104	14754	18984	533	1905	745	3148	8997	1708	15189	2962	4915	3533	2487	1875	754	4791	4741	2691	672	276	700	480	950	83	304	2623	673	559	1973	798	332	316	331	718	304	930	1452	653	2380	222	41	377
ID_32	CeD	M12	M12	<12	female	Batch2	1199	346	636	36	84	26	428	52	24	1169	56	48	180	92	69	47	186	184	130	19	18	15	21	34	7	54	88	9	11	38	16	7	7	5	10	7	37	52	40	22	13	32	8
ID_32	CeD	M6_9	M6_9	<12	female	Batch2	2828	356	272	20	142	61	940	69	10	1452	27	10	91	52	45	7	106	104	73	14	18	13	15	39	7	118	44	8	2	33	7	7	3	3	2	11	13	13	21	30	13	9	0
ID_33	CeD	GFD	58	GFD	female	Batch2	3469	9848	10848	177	1118	206	1217	3325	1521	6620	1575	1799	2480	1047	397	325	3628	3593	561	271	223	514	234	318	88	94	1025	303	231	372	273	205	352	270	188	141	400	2033	186	1086	190	374	130
ID_33	CeD	M12	M12	>24	female	Batch2	3929	9744	4616	138	692	112	1569	3169	503	9724	1001	1738	1349	966	677	274	1753	1739	835	221	101	183	275	352	33	297	698	174	142	502	367	186	60	87	64	95	172	246	228	910	58	11	74
ID_33	CeD	M18_24	M18_24	>24	female	Batch1	1662	597	397	32	173	54	671	154	22	1127	61	77	107	103	50	23	133	136	91	16	17	17	13	52	18	87	54	7	14	41	9	11	8	11	6	7	10	17	69	37	11	2	2
ID_33	CeD	M4	M4	>24	female	Batch2	3270	1838	884	115	604	184	1192	592	106	3563	154	228	714	425	175	195	319	312	375	106	76	139	162	143	71	142	264	54	34	84	58	84	50	31	9	54	64	75	157	88	35	7	5
ID_33	CeD	M6_9	M6_9	>24	female	Batch2	2246	884	460	29	339	85	901	222	25	1645	41	75	158	137	87	14	157	157	119	37	18	29	41	63	25	93	104	15	5	46	24	24	16	5	4	15	14	31	40	63	15	5	5
ID_34	CeD	Diagnosis	20	Diagnosis	female	Batch2	2548	13970	12469	121	395	60	778	4816	1218	6791	1604	2076	1031	447	745	247	2863	2836	984	122	107	145	172	386	10	165	698	215	380	1008	544	445	105	239	285	53	265	1046	115	2537	293	98	163
ID_34	CeD	GFD	36	GFD	female	Batch2	7122	11643	18855	1888	1998	388	2513	6630	1649	5607	8808	7785	3524	1983	5553	957	3220	3158	4013	344	179	640	836	1883	46	404	2508	594	1686	3923	1653	638	321	273	1255	210	1199	978	568	2649	250	129	1770
ID_34	CeD	GFD	30	GFD	female	Batch2	24611	27790	48325	846	2069	480	6336	10993	2817	11470	7771	8808	6620	3551	5082	1235	6401	6239	6886	527	514	1357	733	2000	46	1069	4368	1155	2120	5447	1905	788	706	569	1922	365	1203	2851	1049	5584	682	489	673
ID_34	CeD	M12	M12	<12	female	Batch1	1419	400	388	22	111	38	402	77	17	674	40	61	97	48	64	17	85	84	117	10	9	5	8	36	1	55	39	15	12	67	8	5	7	5	2	2	14	20	34	40	13	5	4
ID_34	CeD	M4	M4	12-24	female	Batch2	3617	2285	912	69	453	178	1204	473	89	5397	192	259	436	188	340	110	543	543	343	68	57	59	94	117	53	182	207	43	33	144	84	54	32	28	17	42	64	56	65	185	47	6	11
ID_34	CeD	M6_9	M6_9	<12	female	Batch1	2153	260	258	41	254	60	784	44	23	715	57	55	103	70	99	16	89	89	99	17	11	23	20	39	13	90	95	7	2	30	33	10	5	1	11	13	12	11	26	15	7	5	4
ID_35	CeD	GFD	25	GFD	female	Batch1	1752	693	859	29	254	66	626	257	43	1027	50	116	102	36	45	17	87	82	68	7	26	8	37	24	22	48	41	8	1	12	27	7	14	26	7	3	6	65	10	69	13	44	5
ID_35	CeD	GFD	18	GFD	female	Batch1	4275	877	2803	95	447	34	1208	242	45	2833	127	132	474	223	51	61	280	280	344	43	21	37	67	52	20	272	208	11	37	48	32	9	17	18	48	32	29	215	77	66	35	17	0
ID_35	CeD	M4	M4	<12	female	Batch1	4181	2761	1528	64	638	286	1112	824	94	4955	183	378	375	139	109	46	332	332	194	65	67	47	128	146	73	171	153	26	24	66	112	86	14	25	14	18	43	49	46	212	59	27	12
ID_35	CeD	M6_9	M6_9	<12	female	Batch1	1829	789	967	38	185	33	472	211	58	1507	112	92	293	188	47	51	159	159	177	17	21	21	41	51	24	94	132	10	13	34	28	44	6	15	13	12	20	32	66	61	22	11	17
ID_36	Control	M12	M12	>24	male	Batch1	16062	1259	790	171	489	524	3414	696	57	1829	99	228	292	180	70	41	144	142	231	70	36	43	86	72	32	224	99	28	10	51	28	28	34	26	12	34	47	38	33	62	30	5	2
ID_36	Control	M18_24	M18_24	>24	male	Batch2	10346	3437	1330	71	881	487	3385	1874	181	1134	663	782	785	133	73	163	373	369	275	42	125	117	175	200	123	556	102	116	43	154	75	84	156	81	18	37	38	148	73	258	22	2706	2
ID_36	Control	M4	M4	>24	male	Batch2	6251	5622	5534	86	1038	308	1452	1613	183	12564	304	338	791	146	120	114	776	771	360	120	59	62	120	155	55	439	297	42	31	87	70	47	37	64	58	75	100	368	71	299	111	14	5
ID_36	Control	M6_9	M6_9	>24	male	Batch2	9041	2178	2518	140	490	195	3109	797	82	5701	342	318	1244	538	216	147	833	827	730	149	54	81	90	123	90	422	442	37	44	132	75	48	58	26	73	61	106	207	118	169	31	26	15
ID_37	CeD	Diagnosis	24	Diagnosis	female	Batch2	4163	1221	1415	132	242	55	939	530	150	2364	257	322	735	372	221	60	386	379	417	112	45	78	80	116	7	48	181	68	33	227	79	109	32	19	33	38	89	279	174	177	159	35	46
ID_37	CeD	GFD	30	GFD	female	Batch2	6979	6374	4744	225	287	229	1701	2780	531	5310	1620	1666	2201	601	570	215	1155	1152	808	149	110	222	290	393	27	86	509	221	228	778	400	448	94	157	149	98	244	730	264	801	132	189	55
ID_37	CeD	M12	M12	<12	female	Batch2	5859	1091	1756	85	556	222	2007	604	18	5135	69	154	336	198	78	57	256	256	206	36	73	64	25	90	64	309	170	18	9	32	37	36	14	26	10	23	58	87	52	102	56	11	4
ID_37	CeD	M18_24	M18_24	<12	female	Batch2	4811	7759	5743	137	344	47	1290	3187	460	15405	459	1519	2777	861	439	149	2089	2081	769	178	269	163	328	261	20	261	553	236	68	545	698	2159	128	68	95	74	212	895	220	2061	711	26	57
ID_37	CeD	M6_9	M6_9	12-24	female	Batch2	9301	4883	1333	403	985	376	2837	1607	138	4612	162	503	917	547	339	85	425	416	519	220	113	228	293	127	106	404	576	147	31	210	255	344	226	44	13	79	53	180	63	209	239	37	19
ID_38	Control	M12	M12	>24	female	Batch2	4635	6347	5497	69	353	173	1356	2045	329	13273	518	701	2041	444	507	176	3962	3943	700	195	94	137	236	195	22	177	464	168	88	486	422	186	52	70	128	115	312	1835	174	912	78	147	53
ID_38	Control	M18_24	M18_24	12-24	female	Batch2	7905	150511	26718	969	3241	521	2983	23549	6923	41355	9645	15806	5524	1411	8076	966	27780	27563	3801	949	1549	5278	1014	1667	76	464	3502	3000	855	2779	2039	1859	4476	835	630	468	1162	14780	215	14356	914	5864	448
ID_38	Control	M4	M4	>24	female	Batch2	24769	29893	10477	798	5546	992	8178	12564	2467	4249	5381	9840	12956	2885	12911	1264	3135	2719	4394	1882	1189	4222	4016	2172	177	598	7222	1784	987	4246	2930	1786	2254	269	636	831	993	5302	593	2943	525	2091	604
ID_38	Control	M6_9	M6_9	>24	female	Batch1	4564	5954	4634	235	1081	153	1627	2501	325	8989	1052	1549	2255	525	1089	517	1718	1657	1049	278	105	368	496	335	35	234	1238	306	160	826	422	311	154	91	135	112	426	1214	175	877	126	521	118
ID_39	Control	M12	M12	>24	female	Batch2	17672	43017	8502	187	1382	441	5088	22579	1814	18760	3422	13565	4954	1892	1345	693	5440	5400	2193	451	396	1162	1003	965	127	475	1123	789	334	1382	1073	658	474	641	228	194	150	1185	485	5855	155	166	42
ID_39	Control	M18_24	M18_24	>24	female	Batch2	3340	7343	2588	68	342	67	1032	2622	554	3455	1076	2284	1221	1131	344	228	971	959	868	99	141	662	142	164	24	174	775	263	103	421	193	98	223	114	163	137	62	498	82	799	48	79	28
ID_39	Control	M4	M4	>24	female	Batch2	16513	41554	9688	225	2631	861	5276	16429	1855	19635	4198	10721	12662	3217	1449	947	4993	4919	2113	751	412	2136	1394	1275	284	619	2546	953	497	1393	1677	1135	690	625	443	486	387	1619	364	4067	275	227	83
ID_39	Control	M6_9	M6_9	>24	female	Batch2	25155	132933	21887	498	5685	2269	6431	59598	5305	53905	23257	36335	23010	3314	5052	1986	17395	17170	3635	1238	1603	6209	2714	3135	413	1342	4110	2899	875	5047	4099	2479	3900	1542	740	958	1454	9176	404	19107	817	1861	115
ID_40	CeD	GFD	36	GFD	female	Batch2	2279	1391	1762	83	112	67	790	420	230	2597	294	277	478	337	283	251	576	570	321	66	27	39	46	68	9	70	177	51	43	143	53	38	23	64	94	46	115	258	135	158	32	13	45
ID_40	CeD	M12	M12	12-24	female	Batch2	6531	14089	5630	156	1436	267	2466	12857	776	22516	1828	4141	2971	1111	841	456	4842	4799	1231	342	328	965	477	554	46	376	1639	424	166	624	779	1099	318	374	161	85	260	1440	193	2681	338	189	32
ID_40	CeD	M18_24	M18_24	<12	female	Batch2	7749	13535	12863	116	1030	193	2569	5707	1443	18213	2298	2482	1841	1147	791	364	3660	3647	1156	292	210	417	366	535	74	353	994	209	183	362	521	477	175	461	275	79	233	1815	388	1966	211	74	81
ID_40	CeD	M6_9	M6_9	12-24	female	Batch2	2983	5879	3308	26	248	41	874	1720	433	11602	275	447	910	237	232	135	1655	1646	437	102	89	147	98	102	2	112	207	147	41	123	203	123	80	76	84	65	99	660	91	597	62	11	17
ID_41	CeD	GFD	45	GFD	female	Batch2	4714	3371	4478	85	245	79	1510	1472	377	5096	740	569	997	554	375	286	1068	1046	743	140	40	140	117	233	15	99	608	136	127	400	159	109	66	87	240	65	310	650	324	317	30	21	94
ID_41	CeD	M12	M12	>24	female	Batch1	15931	3580	3624	158	986	180	5234	1671	256	5782	1392	1259	3586	1932	533	532	946	912	1231	302	164	690	624	404	57	373	1668	210	229	914	323	188	274	90	189	246	182	863	577	463	97	68	75
ID_41	CeD	M18_24	M18_24	12-24	female	Batch1	15924	25442	15634	190	738	133	4259	17390	2173	28689	2711	6709	2714	1562	825	356	6730	6683	2250	332	421	300	708	785	30	476	1255	438	431	967	1491	964	184	658	403	116	235	2280	515	4343	210	55	42
ID_41	CeD	M6_9	M6_9	>24	female	Batch2	8725	4291	3756	128	540	135	2641	2122	296	7507	992	765	3076	1164	476	306	1392	1375	1434	178	61	305	322	258	28	316	995	144	85	487	329	181	129	63	192	187	215	772	342	441	69	15	51
ID_42	CeD	GFD	38	GFD	male	Batch2	4920	2934	6123	84	201	76	1450	894	282	5350	645	600	1538	488	758	399	1257	1244	884	150	34	84	119	236	17	71	423	129	116	704	216	96	44	47	293	96	467	1072	322	350	41	36	126
ID_42	CeD	M12	M12	<12	male	Batch1	5119	1812	1848	41	354	108	1505	923	121	3718	452	471	1202	276	314	165	838	827	688	132	40	126	101	148	37	153	528	47	55	218	123	103	38	44	91	17	140	524	116	300	43	12	30
ID_42	CeD	M18_24	M18_24	<12	male	Batch1	522	778	1417	23	162	41	180	670	36	1710	168	264	513	76	85	27	118	103	184	57	32	46	110	79	10	39	222	37	37	84	58	19	12	5	14	31	80	392	25	93	19	333	10
ID_42	CeD	M4	M4	12-24	male	Batch1	4247	6310	3551	51	656	82	1432	2605	337	27392	437	895	1211	232	416	267	2393	2391	534	116	127	100	193	251	18	123	466	61	63	166	294	207	32	125	101	53	161	1324	102	987	194	50	12
ID_42	CeD	M6_9	M6_9	12-24	male	Batch1	3763	837	1577	40	315	90	1306	665	54	2444	363	314	1323	332	238	112	577	571	559	104	21	115	88	185	19	138	562	41	66	163	79	67	35	17	104	52	93	393	146	141	51	20	28
ID_43	CeD	Diagnosis	33	Diagnosis	female	Batch2	2444	16480	10095	216	373	24	669	8316	2848	19647	1976	2024	1274	587	731	451	7114	7094	711	102	376	164	208	348	5	196	581	325	242	443	1576	1883	147	455	301	26	493	2106	239	2163	145	18	293
ID_43	CeD	GFD	41	GFD	female	Batch2	5517	10151	7710	157	252	38	2131	10648	1211	6917	1521	3624	2094	1041	659	547	3527	3513	1836	116	145	175	283	673	11	365	715	310	271	1303	1066	1220	146	275	321	60	337	1099	441	2516	57	28	194
ID_43	CeD	M12	M12	12-24	female	Batch1	5282	1137	709	28	214	35	1404	181	70	1359	239	295	1004	511	187	77	441	428	506	62	28	173	68	78	10	51	466	80	55	365	79	20	101	14	45	48	45	159	83	124	13	8	10
ID_43	CeD	M18_24	M18_24	<12	female	Batch1	2498	1332	622	49	143	49	724	621	87	1173	165	426	472	228	156	30	298	295	331	49	24	65	73	55	9	26	250	48	20	152	99	53	33	23	12	19	46	108	49	169	27	22	15
ID_43	CeD	M6_9	M6_9	>24	female	Batch2	1840	955	474	39	159	36	521	653	51	1485	201	312	614	242	119	47	329	318	329	39	32	108	55	37	17	17	331	33	22	121	106	115	47	7	5	23	48	101	25	176	27	8	46
ID_44	Control	M12	M12	>24	female	Batch1	2941	2276	2030	58	418	164	882	1040	99	5770	264	389	829	307	347	166	453	447	341	142	25	198	132	90	17	58	434	67	46	219	142	73	62	29	58	83	120	330	48	174	44	42	15
ID_44	Control	M6_9	M6_9	>24	female	Batch1	1693	282	223	27	112	7	447	82	17	894	90	62	319	98	182	67	72	70	181	22	9	36	29	28	4	15	118	11	5	99	25	21	17	4	12	12	25	110	22	39	5	43	13
ID_45	CeD	GFD	35	GFD	male	Batch2	1565	2727	3653	90	246	56	578	914	233	7078	426	357	602	294	78	147	918	916	288	86	21	82	82	130	23	17	262	62	72	141	90	121	23	80	51	34	201	632	97	229	169	24	70
ID_45	CeD	M12	M12	12-24	male	Batch2	12230	12275	10291	236	1374	215	3133	17118	852	25766	1706	5087	4641	1048	940	652	4199	4166	1521	416	205	330	865	743	38	419	1257	328	182	1068	1741	855	109	462	194	149	329	1843	386	3130	208	191	44
ID_45	CeD	M18_24	M18_24	<12	male	Batch1	4378	4234	3438	58	573	60	1140	4152	376	9100	1868	1721	1752	399	234	170	1524	1513	710	68	109	232	156	287	11	211	633	117	58	212	287	169	91	183	112	44	153	793	151	707	49	554	14
ID_45	CeD	M6_9	M6_9	12-24	male	Batch1	3834	1844	2485	51	264	44	1203	1468	94	7180	310	585	925	392	133	133	882	866	351	86	25	159	125	108	26	150	434	40	39	170	126	65	43	46	21	31	96	663	102	349	57	56	10
ID_46	CeD	Diagnosis	23	Diagnosis	female	Batch1	5257	11518	2831	102	380	91	2076	3721	622	12345	833	1867	1247	902	396	210	2443	2428	744	84	199	375	199	102	41	111	732	251	49	419	214	200	165	98	38	80	89	402	84	1488	76	122	22
ID_46	CeD	GFD	39	GFD	female	Batch2	1668	17557	9059	49	292	40	592	10563	1876	8335	1042	3685	1124	310	232	282	3635	3609	461	147	292	153	308	482	6	27	356	470	339	399	546	688	120	306	185	44	293	1290	112	2280	123	90	71
ID_46	CeD	M12	M12	<12	female	Batch1	5679	4658	4199	103	309	94	1543	4398	367	11679	1054	755	3115	180	311	210	3332	3317	825	125	185	82	255	255	27	211	312	163	80	402	503	226	45	135	139	52	258	1241	175	819	52	446	28
ID_46	CeD	M18_24	M18_24	<12	female	Batch1	5802	21139	12886	48	1252	219	1997	45628	1294	16061	2395	17268	4364	741	583	592	3708	3661	1026	324	683	349	2762	1433	23	244	964	724	363	875	1895	1678	120	542	264	68	288	1777	190	3427	127	296	52
ID_46	CeD	M6_9	M6_9	12-24	female	Batch1	6899	19637	15188	166	2010	385	2258	22276	1048	33358	2175	4594	4422	834	791	646	8041	7966	1140	386	743	569	833	835	99	440	1925	570	249	818	1728	1318	219	436	264	126	457	2854	238	4153	184	138	114
ID_47	CeD	Diagnosis	24	Diagnosis	female	Batch1	905	3794	2442	17	233	66	327	1815	142	7448	182	697	485	142	118	56	1376	1371	171	38	70	26	79	91	9	42	145	68	42	102	187	98	25	47	27	11	43	318	22	498	117	36	4
ID_47	CeD	GFD	32	GFD	female	Batch2	239	963	657	36	24	14	71	370	112	1084	87	254	89	58	33	13	261	261	96	8	12	10	10	33	0	4	43	14	34	54	44	30	8	24	13	0	42	88	11	130	1	4	1
ID_47	CeD	M12	M12	12-24	female	Batch1	5481	5716	1972	41	341	93	1536	2122	334	5511	375	1320	877	495	156	101	1110	1105	573	82	34	88	123	186	14	84	389	104	80	228	213	65	46	124	38	37	74	292	113	658	53	38	7
ID_47	CeD	M4	M4	12-24	female	Batch1	4345	2742	1162	19	260	102	1344	1021	78	5521	192	385	859	420	195	326	779	771	734	81	64	70	79	83	22	139	292	40	27	86	99	63	39	48	72	62	43	293	88	244	17	7	11
ID_47	CeD	M6_9	M6_9	12-24	female	Batch1	1177	1359	447	17	118	39	387	461	72	1656	95	252	219	165	52	25	281	280	121	39	10	85	39	42	5	33	123	46	5	30	31	20	24	16	17	12	21	66	26	125	6	18	8
ID_48	CeD	GFD	31	GFD	female	Batch2	4742	8271	11428	124	373	80	1618	5566	790	7512	1362	2156	1677	1434	550	295	3438	3406	1554	138	104	413	163	384	22	357	1474	293	344	811	412	605	195	106	401	80	404	1312	339	1961	79	53	187
ID_48	CeD	M12	M12	<12	female	Batch1	2240	7779	2388	22	374	42	701	2895	484	8719	344	1023	637	306	105	164	1757	1756	315	50	134	98	83	152	15	71	328	79	76	146	165	109	18	145	58	9	61	315	55	958	70	7	5
ID_48	CeD	M18_24	M18_24	<12	female	Batch1	988	2002	819	18	153	19	352	1016	190	1472	225	1088	503	257	41	53	276	269	146	40	76	72	94	73	9	26	239	59	35	150	111	78	38	47	14	7	27	93	27	314	33	42	10
ID_48	CeD	M4	M4	12-24	female	Batch1	2696	2817	2012	62	537	170	1030	939	136	3029	500	591	1317	654	164	155	537	500	534	161	79	219	151	160	61	151	706	110	91	338	103	96	76	44	68	92	95	289	77	200	101	25	27
ID_48	CeD	M6_9	M6_9	12-24	female	Batch1	4557	2196	1660	31	286	85	1210	1462	114	2717	397	831	721	323	179	171	612	604	449	109	68	58	143	189	23	122	323	65	65	181	121	48	26	53	113	38	67	383	115	278	13	4	19
ID_49	CeD	Diagnosis	21	Diagnosis	female	Batch1	1538	11668	2177	45	283	51	612	3017	777	7506	864	2982	890	444	437	264	2098	2090	460	68	143	71	221	124	6	58	264	205	71	551	344	141	54	180	38	25	56	257	35	1594	66	107	13
ID_49	CeD	GFD	35	GFD	female	Batch2	4097	4579	4358	117	534	131	1550	2087	467	3226	1176	1153	722	828	199	310	1246	1235	705	94	80	231	92	219	34	71	859	131	141	306	130	162	97	210	112	47	281	263	179	547	75	3	95
ID_49	CeD	M12	M12	<12	female	Batch1	5015	17009	9383	74	590	149	1556	17872	967	10080	1804	7660	2458	620	1621	2471	3722	3700	3092	236	276	187	1263	877	29	228	586	470	242	1268	1308	717	64	385	170	96	250	1037	279	2756	47	248	32
ID_49	CeD	M4	M4	12-24	female	Batch1	2386	4061	1361	46	359	62	834	1849	146	4013	337	1132	934	272	130	144	656	642	306	63	49	108	150	135	13	65	356	83	50	210	248	107	24	61	43	37	57	239	62	592	38	99	10
ID_50	CeD	Diagnosis	29	Diagnosis	male	Batch2	5186	12565	16480	243	1016	122	1852	9730	1293	7590	3830	5449	2995	1750	802	1140	4444	4331	2242	318	332	662	471	818	44	384	2768	654	845	1429	1015	1984	329	358	524	161	873	1430	400	2988	233	52	530
ID_50	CeD	GFD	35	GFD	male	Batch2	7298	32357	29610	301	967	179	2551	27884	3954	16136	6064	12141	2952	1740	1426	1348	11872	11775	2717	311	583	781	497	1299	50	548	2233	851	1416	1761	1946	3360	432	1064	1172	122	964	1571	589	7961	243	44	532
ID_50	CeD	M12	M12	<12	male	Batch1	3126	7564	4680	45	384	85	1007	6951	611	5472	748	3281	926	345	235	296	2369	2367	539	95	148	58	241	303	20	121	385	183	185	335	396	312	36	276	112	47	67	576	134	1263	45	4	13
ID_50	CeD	M18_24	M18_24	<12	male	Batch1	4886	9345	3228	71	406	93	1731	5264	569	5595	923	2655	1455	995	332	287	2501	2490	887	92	133	135	172	234	23	155	742	189	200	447	356	274	56	223	160	28	82	391	163	1528	52	18	59
ID_50	CeD	M4	M4	12-24	male	Batch1	3162	1925	2289	62	570	98	1251	806	100	1600	485	563	1380	650	193	326	745	738	748	187	80	173	161	168	31	201	684	137	95	310	86	92	93	48	145	54	79	293	141	231	25	7	27
ID_50	CeD	M6_9	M6_9	12-24	male	Batch1	2497	926	2326	55	204	48	879	637	87	1518	323	238	680	196	153	148	532	524	415	71	26	51	97	112	7	176	240	49	42	121	76	32	21	31	153	28	109	339	98	126	21	9	16
ID_51	CeD	GFD	35	GFD	female	Batch2	5385	8919	15286	120	396	167	1815	6797	1121	6600	5538	2505	3138	1300	773	655	3806	3775	1753	119	132	344	363	635	57	332	1582	323	522	1569	829	618	113	314	669	102	767	1196	425	3001	100	321	375
ID_51	CeD	M18_24	M18_24	<12	female	Batch2	3634	11350	10557	166	326	161	1118	7562	1265	4866	2872	4528	1994	885	855	449	2791	2740	1698	204	263	359	296	519	11	270	1381	376	516	1798	833	1093	179	237	456	83	489	1059	239	2257	101	118	320
ID_51	CeD	M4	M4	12-24	female	Batch1	1451	668	548	34	152	42	460	251	23	1108	84	111	448	196	34	26	198	196	173	36	13	30	41	23	16	38	196	27	8	39	33	31	16	6	14	16	31	66	33	89	14	8	5
ID_51	CeD	M6_9	M6_9	12-24	female	Batch2	9877	48533	35737	540	1038	375	2997	26118	4826	23318	6407	16670	7180	2416	1871	1873	14276	14160	2734	502	607	1325	862	1553	109	450	3464	1734	1345	4120	3287	4297	590	864	1015	246	1087	2236	606	11229	359	420	307
ID_52	CeD	Diagnosis	46	Diagnosis	female	Batch2	3870	21298	29607	1056	2511	629	2170	8324	2675	1964	7814	9410	3585	2178	2022	1221	4992	4813	2348	379	326	1467	622	1238	91	467	4973	991	1463	2617	1454	1477	1227	623	509	182	1620	1612	288	4405	388	293	1127
ID_52	CeD	GFD	53	GFD	female	Batch3	1527	23494	24900	192	1825	163	780	14889	2925	1626	3719	13153	2914	1459	553	782	4808	4311	1254	240	676	4090	675	594	79	157	3966	1807	1375	1243	1296	2893	3607	447	301	114	810	1413	97	3024	298	360	428
ID_52	CeD	M12	M12	>24	female	Batch2	8288	55015	56005	938	3971	1242	3560	22333	4283	12533	7342	18805	6011	4893	1941	1307	9383	8990	3733	961	463	2521	983	1879	236	768	9318	2001	2081	4571	2200	2269	1312	1084	1028	455	1450	2651	414	10697	1258	196	354
ID_52	CeD	M18_24	M18_24	12-24	female	Batch2	2456	15765	18807	347	1223	372	1220	7966	1353	5717	3219	6773	2276	1410	937	840	2466	2344	1529	242	132	723	420	733	71	223	2533	654	836	2377	824	917	308	312	310	152	826	932	221	2984	355	387	297
ID_52	CeD	M18_24	M18_24	>24	female	Batch2	3895	13717	19507	297	1061	250	1676	7778	1268	6313	3684	4992	2527	1685	824	592	3618	3494	1897	293	246	1005	431	576	30	256	3044	570	744	1683	1148	2164	399	271	504	123	842	1223	263	2975	436	195	336
ID_52	CeD	M6_9	M6_9	>24	female	Batch2	961	1154	2092	72	401	86	337	707	61	1431	331	496	561	187	157	91	246	224	205	99	28	117	133	93	11	64	548	70	73	154	120	110	42	16	42	48	114	249	31	128	29	356	37
ID_53	CeD	GFD	46	GFD	male	Batch2	3879	14920	24631	492	1985	376	1558	5102	2219	3814	7292	3209	5480	1153	1950	733	4866	4697	1711	332	432	955	550	764	86	480	2678	976	831	1903	925	605	575	397	734	257	1103	2235	198	2338	342	2747	562
ID_53	CeD	M12	M12	12-24	male	Batch2	9969	63017	39336	642	2542	944	3132	21913	5271	5689	5967	18712	8764	2795	2746	1397	8853	8529	3311	696	695	1786	1011	1958	76	889	3601	2344	1662	4253	2523	1740	1272	668	1484	385	1311	4144	526	7455	790	201	303
ID_53	CeD	M18_24	M18_24	12-24	male	Batch2	9104	26294	33838	1357	3662	1344	3415	14641	3594	2823	8998	12876	6165	4523	4090	2173	5915	5695	4401	884	477	1537	909	2272	141	953	5697	1458	2294	4715	1877	1168	1010	580	1348	432	2343	2302	495	5188	806	224	1162
ID_53	CeD	M18_24	M18_24	<12	male	Batch2	4910	15623	17647	211	1299	361	1773	5013	1596	3516	3100	3959	3844	1341	892	961	3435	3303	1178	326	330	908	348	541	66	499	1850	787	612	1265	595	605	570	291	518	162	487	1226	251	1759	382	627	157
ID_53	CeD	M4	M4	>24	male	Batch2	2831	2962	1813	74	786	317	1181	1170	200	2116	514	1509	1467	1106	177	187	671	620	678	154	197	678	181	167	58	107	1339	232	125	321	158	203	237	58	78	63	80	177	78	334	96	45	32
ID_53	CeD	M6_9	M6_9	>24	male	Batch2	14790	13532	9748	315	1908	1315	4170	8326	837	6938	2846	6370	4352	2559	1281	666	1950	1870	2209	436	294	833	603	729	109	279	2428	506	550	1798	783	509	261	271	339	260	465	622	291	1742	372	227	84
[truncated: 242 more columns]

## Sheet: Milano_B_plasma
ID	Age_sample (years)	Sex	Group	Status	Batch	hsa-miR-16-5p	hsa-miR-451a	hsa-miR-92a-3p	hsa-miR-22-3p	hsa-miR-423-5p	hsa-miR-142-5p	hsa-miR-10b-5p	hsa-miR-192-5p	hsa-miR-126-5p	hsa-miR-191-5p	hsa-miR-103a-3p	hsa-miR-107	hsa-miR-25-3p	hsa-miR-15a-5p	hsa-miR-27b-3p	hsa-let-7f-5p	hsa-let-7i-5p	hsa-miR-26a-5p	hsa-miR-182-5p	hsa-miR-181a-5p	hsa-miR-186-5p	hsa-miR-93-5p	hsa-miR-10a-5p	hsa-miR-144-3p	hsa-let-7a-5p	hsa-miR-101-3p	hsa-miR-30e-5p	hsa-miR-30d-5p	hsa-miR-143-3p	hsa-miR-363-3p	hsa-let-7b-5p	hsa-miR-21-5p	hsa-miR-151a-3p	hsa-miR-148a-3p	hsa-let-7g-5p	hsa-miR-16-2-3p	hsa-miR-146a-5p	hsa-miR-26b-5p	hsa-miR-92b-3p	hsa-miR-151a-5p	hsa-miR-150-5p	hsa-miR-484	hsa-miR-425-5p	hsa-miR-122-5p
CTR_01	8	female	Ctrl	Ctrl	Batch1	22033	23727	51991	10384	15112	10767	13392	5240	5440	19810	2358	2080	13148	1661	2057	7557	4301	2799	10058	2695	3978	1943	5133	1699	3455	2059	2281	2379	5219	911	2251	794	2002	2209	2060	1134	1817	819	1327	557	611	1866	355	352
CTR_03	4	male	Ctrl	Ctrl	Batch1	39349	50554	46613	13737	19791	12560	6342	6605	7073	9903	3743	3616	13330	3341	1909	3030	4017	1945	6184	4115	4366	2088	3199	2534	1957	2864	2175	3495	6197	1936	1714	1041	1977	1882	1462	1666	1269	508	847	570	265	1675	841	67
CTR_07	12	male	Ctrl	Ctrl	Batch1	28527	40235	36954	7767	14287	8778	2147	4082	3139	10275	2861	2792	9145	1846	511	2009	2297	1190	2510	3395	3979	1247	988	2442	1220	2986	923	2910	970	1096	1265	792	1431	1637	862	1047	842	503	371	430	585	1703	498	8
CTR_10	15	female	Ctrl	Ctrl	Batch1	8027	15130	15503	6310	3631	3424	6074	1346	1909	5739	1153	1103	4463	704	556	982	1120	686	1177	618	1150	574	2197	613	740	772	708	1076	1568	327	474	286	865	653	346	410	711	150	472	174	137	529	218	55
CTR_12	9	male	Ctrl	Ctrl	Batch1	1347	1394	13322	1416	1715	1118	4801	1361	1977	1875	221	202	2656	86	805	919	619	257	444	323	887	322	2475	145	633	175	498	866	1114	58	394	106	532	515	270	184	366	49	631	155	283	203	27	575
CTR_13	12	male	Ctrl	Ctrl	Batch1	12937	14398	26745	4570	6175	3878	3780	2048	2907	4253	1419	1380	6124	932	591	2447	2370	705	1312	580	1142	571	1489	547	1987	954	596	955	534	538	1510	356	759	830	782	590	580	235	510	148	276	766	121	729
CTR_18	9	male	Ctrl	Ctrl	Batch1	67686	46636	45362	17942	11361	11474	3785	3251	7403	5060	6486	6140	13955	6154	3633	7152	6642	6110	4469	5498	2334	2335	1646	2352	3726	3056	3218	2981	2135	1339	2952	3507	1533	1650	2832	1706	2040	1415	575	606	2172	605	771	17
CTR_20	15	female	Ctrl	Ctrl	Batch1	22547	16561	76759	7038	9920	4903	3290	2562	9583	4207	3866	3740	19802	2121	2925	3289	5631	1123	3036	1543	5088	3309	1899	1387	3483	1478	3204	2870	4115	751	3278	673	944	1279	1689	1028	717	224	1447	546	437	473	217	28
CTR_60	3	female	Ctrl	Ctrl	Batch1	35330	41171	49934	18204	20811	9109	4603	6181	4728	10867	2478	2349	16056	2031	1412	2285	3873	1263	1845	2490	5012	1942	1611	1490	1720	2871	2970	2912	13034	1909	1476	894	2514	2190	1076	1349	789	514	1200	440	157	1863	759	142
PED_02	8	female	CD	Diagnosis	Batch1	17803	17153	21611	5552	7632	4227	5213	1497	3631	4152	1688	1645	5905	1372	948	1563	1746	754	1309	1583	1280	570	1342	865	1012	1113	760	1169	1041	530	1040	555	903	710	484	617	800	178	433	276	131	660	239	12
PED_02	10	female	CD	GFD	Batch1	27169	16615	35177	7213	4777	13055	4772	2754	7703	21695	1484	1245	5392	1316	1960	7646	2894	8964	3150	6255	2343	1179	2481	1129	3111	1223	1982	3047	3838	591	1718	2103	1942	2073	2943	680	3139	1723	446	565	9454	909	445	6
PED_06	3	male	CD	Diagnosis	Batch1	40033	53543	37819	22322	23359	13632	9386	7519	5140	13139	4144	3960	6732	3181	1583	3555	3780	2398	3597	1554	4922	2887	2624	2037	2727	2977	2928	3031	2143	2242	1521	956	2820	1456	1556	1500	1083	721	722	590	664	1982	972	6
PED_06	5	male	CD	GFD	Batch1	25373	21589	15605	6754	5475	4404	3328	2774	2734	2708	2479	2387	2343	1922	1783	1749	1621	1566	1393	1385	1307	1166	1159	1126	1103	1046	1042	994	840	826	766	728	700	686	631	557	525	487	379	364	352	345	285	267
PED_07	6	female	CD	Diagnosis	Batch1	135933	121454	125624	45067	22257	26290	8139	6393	13343	6334	11325	10222	23444	14466	5835	11019	12435	9260	8847	7354	4614	9971	2500	7965	5975	7616	8030	4657	2285	2410	5005	5351	1844	3244	6049	4541	656	3507	1494	788	2336	1101	1719	19
PED_09	9	male	CD	Diagnosis	Batch1	85423	61380	76878	101329	33462	40819	11549	9898	39870	70421	8058	5001	13360	5948	22938	38390	11614	94154	4910	21458	9892	4105	6827	4030	9076	6989	17232	15577	12179	2147	2167	23295	18632	14350	3506	1893	13628	7128	1303	10271	1107	2294	1969	210
PED_10	3	male	CD	Diagnosis	Batch1	80420	92430	49187	53930	14867	18588	3766	4644	7287	10727	7644	6405	9979	9663	4037	8050	6496	18521	2458	8450	4189	4581	1874	6184	2868	7124	7549	7174	3069	1967	1652	5656	2849	1979	2831	2896	1077	2408	463	1672	2022	1284	1767	3
PED_10	5	male	CD	GFD	Batch1	7047	8765	24545	3724	4986	3004	8565	1698	2024	2857	792	741	5818	465	522	3259	1695	715	1437	706	1183	505	3108	238	2007	774	763	840	976	422	923	263	413	820	693	581	477	222	669	148	349	516	126	385
PED_11	4	male	CD	Diagnosis	Batch1	66745	86728	46522	43152	24838	21327	37975	8492	18463	25601	7579	6841	13210	6004	11938	11775	6796	17976	7118	8820	7073	4435	8205	5622	4507	5319	5162	7334	70824	2537	2572	4106	5344	3294	2277	2274	5614	1992	663	2251	1060	1905	1799	19
PED_11	6	male	CD	GFD	Batch1	66620	61965	45421	21823	6805	17262	2460	2491	6031	4217	8028	7448	9591	11338	2602	7043	5756	7363	2965	5540	2163	4174	1095	4437	3526	4826	4110	2903	1597	1148	2708	4355	942	1432	3384	2005	650	2232	351	513	6415	599	1164	8
PED_12	10	female	CD	Diagnosis	Batch1	54235	65441	41115	14012	15921	12772	2937	4627	4987	7505	4315	3927	10802	4410	1691	8339	4965	4791	9053	6403	3252	3220	1460	4531	3863	2559	2696	3521	703	1802	2893	1304	1365	1216	2224	1827	637	998	854	1172	445	1339	620	10
PED_12	12	female	CD	GFD	Batch1	88181	64643	60318	26167	10198	17819	6579	9156	10275	11126	4401	3668	11603	6300	9642	18027	7067	14448	8260	10273	3832	3845	2259	5259	6936	4139	4797	4197	2491	1380	3518	4037	1779	3962	3947	2265	1952	2914	842	1490	4402	1007	1001	444
PED_14	6	female	CD	Diagnosis	Batch1	141704	131670	91719	37849	20607	32612	7001	8448	11698	9978	11606	10585	20571	13331	5106	12586	9776	10263	10766	11605	5775	8681	2532	8690	5303	6937	7619	6044	4315	3957	3455	3702	1469	2234	5119	3117	667	2687	1271	1132	1150	1901	2091	42
PED_15	8	female	CD	Diagnosis	Batch1	128936	140271	114801	44878	18853	26232	3345	6544	7377	6440	8500	7412	22201	14078	3390	10937	9605	8022	5200	5810	5179	8275	1224	12876	4880	9322	10355	6062	1660	2066	2559	4476	1474	2321	5478	5233	362	2325	1344	661	1024	1706	1888	8
PED_16	6	male	CD	Diagnosis	Batch1	66260	60346	65048	22291	18374	13765	8997	4035	8831	2461	8345	8223	16250	9189	6429	5735	7044	3026	2060	3961	2494	3343	3309	2540	3609	3523	3513	2639	2333	1708	2452	3800	1355	1702	2587	2801	1477	728	978	593	648	628	741	37
PED_17	13	male	CD	Diagnosis	Batch1	54016	44767	86992	28922	18069	15763	20273	5479	14020	5026	8147	7661	16842	5886	9223	7947	5802	8341	4445	6387	3731	3891	7234	3596	3805	4945	4677	4136	3306	1829	1456	4754	1697	3817	2890	2733	1778	1507	2116	983	1196	584	620	102
PED_18	9	female	CD	Diagnosis	Batch1	88580	69889	84798	21651	15363	14095	4590	3904	9515	2975	7851	7481	18567	8921	3944	6549	6876	5117	3973	4079	2870	5306	1943	4038	3904	4454	4649	3334	1438	1826	2737	3375	1422	1680	3340	2993	977	1535	1161	696	362	717	929	15
PED_18	11	female	CD	GFD	Batch1	97703	86233	93616	29103	22140	37126	6240	5513	18635	30129	8102	7241	19147	8287	6613	27448	9485	30569	7244	18577	5402	3690	4199	4020	9466	5088	6589	8303	4973	2769	4547	7426	4298	5567	5385	2098	6898	4366	970	2297	11731	2068	1467	3
PED_19	14	male	CD	Diagnosis	Batch1	33624	29244	40013	13541	7539	7703	2507	2793	3309	1674	4115	3844	9092	4395	2517	3068	3575	1658	1466	1939	1294	2040	1014	2740	1709	2583	1862	1361	776	860	1414	1856	681	1053	1457	1288	249	670	597	218	195	300	562	13
PED_19	16	male	CD	GFD	Batch1	197704	159303	167608	85032	24940	57652	6390	13961	17568	19231	15395	12081	33528	15053	7567	24387	14878	32910	9066	20582	12347	12185	3624	21371	9032	14243	16688	13361	4191	4971	4799	10892	6128	4126	8075	5138	2528	7892	1994	2405	12338	3551	3220	22
PED_21	4	female	CD	Diagnosis	Batch1	165182	96354	120613	75745	33973	38066	5718	18628	10939	16321	12624	10640	35725	15143	6245	28768	18004	15701	9421	15516	9201	11307	1377	8987	9240	19322	13450	7618	7090	2944	5735	7859	3795	6033	11205	4993	358	5313	1474	1565	170	1575	2728	3
PED_21	6	female	CD	GFD	Batch1	60473	35764	61216	28516	18176	20639	4886	3376	6145	3015	10850	10399	14782	10550	4580	6429	4631	7126	1178	8188	1844	2004	2223	2076	2508	3789	3521	2164	961	1294	1023	6873	1237	1845	2312	1625	619	1107	587	758	6063	514	808	5
PED_22	13	female	CD	Diagnosis	Batch1	51992	35430	178082	28347	18465	15649	3727	8166	14830	4381	9309	8686	34631	6720	13574	7061	12260	4738	3455	6582	8808	10886	2005	5573	4589	6536	10832	7613	4692	995	3998	3137	1507	4492	5121	2983	842	962	3219	1163	1124	1077	781	149
PED_22	15	female	CD	GFD	Batch1	180760	161431	223202	60006	36064	33688	10142	9185	15842	8163	24019	22243	40502	30610	6331	19108	17197	12967	12746	13168	7448	15994	3950	14501	9572	13092	12425	8307	1623	3774	5137	8149	1653	3321	9386	5915	727	4381	2737	1335	1746	1444	2287	18
PED_25	4	female	CD	Diagnosis	Batch1	121684	78398	105803	29009	15595	14531	3887	5112	11527	2985	14451	13749	22707	15747	4911	8489	8117	7252	4416	6448	3333	7755	1812	5902	4408	6237	4654	3175	2330	2507	3079	5109	1508	1501	4486	3125	744	2445	1164	845	938	542	1329	21
PED_25	6	female	CD	GFD	Batch1	130673	87099	136489	30214	16773	21691	7881	5508	12859	4002	15376	14195	27114	16666	5909	15719	12898	10942	6614	11904	3915	10590	2863	6947	7976	6743	6421	4408	1824	2067	4632	5676	1607	1556	7227	3664	1210	3531	1530	1056	1704	780	1466	5
PED_28	10	male	CD	Diagnosis	Batch2	96765	174018	121643	33653	67343	27922	7580	15438	15474	25390	12622	12168	26618	7630	3071	17730	9577	4821	15288	16805	12895	7744	3333	12507	6696	11001	3855	8275	2883	7107	4944	3267	3537	2788	3737	4362	857	1772	1946	1600	182	3838	2788	6
PED_30	14	female	CD	Diagnosis	Batch2	784589	848115	684776	225973	178900	183366	9700	74581	83291	148254	53458	42739	137089	40268	12185	221602	65432	70535	209396	158130	80675	65991	4451	59148	66347	49242	38670	41239	7376	30643	22475	16498	24310	18841	31787	13723	3425	23222	7922	12291	4460	17485	15446	12
PED_31	5	female	CD	Diagnosis	Batch2	50996	60559	99009	21250	32091	22895	29627	8614	14459	65258	3061	2608	15201	2605	3235	13808	5830	8942	18319	4623	8107	3672	10048	2897	4647	3331	3997	6934	15303	2686	2759	2117	7164	3427	2677	1991	6880	1455	2697	2176	2087	3420	1331	110
PED_32	10	male	CD	Diagnosis	Batch2	320158	331491	357225	80894	67712	63102	8936	17785	22064	28888	23404	21197	71304	21141	5779	21046	24279	14599	20994	27203	18589	19412	2786	15746	10997	15726	16697	16701	7913	11162	10886	8183	5550	8874	8921	8641	970	5845	3154	1877	1998	6784	8280	7
PED_35	15	female	CD	Diagnosis	Batch2	46915	177365	67819	172702	201001	17255	8510	23896	4563	25511	14131	13427	22676	4121	2833	2669	12011	2998	15969	11065	29369	12017	2775	4640	1669	9544	6364	5780	4025	8996	2890	2152	6007	2920	2127	4284	590	1209	887	929	455	2805	8706	7
PED_37	3	female	CD	Diagnosis	Batch2	122187	177219	142431	89038	78168	45276	81424	39830	42104	69105	17401	16278	33024	8267	19185	14910	10544	20351	18123	13004	24247	9584	26082	10464	5054	12913	8862	12023	43170	11846	3064	8277	14752	11791	3878	4817	5032	3428	3505	4788	2796	5791	4027	51
PED_43	13	female	CD	Diagnosis	Batch2	256273	410498	162818	113617	149925	84012	11800	56150	23091	81367	27871	24201	70487	17422	7034	31907	31506	24374	40745	31261	46791	28272	4124	21158	9665	33601	20881	20200	13697	18939	9804	8864	11924	10149	11308	9121	2084	5333	1703	4616	689	1577	9786	12
PED_44	13	female	CD	Diagnosis	Batch2	37233	62302	29759	125648	77416	23723	24274	7350	7138	43689	5586	4641	9360	2157	10476	2860	7101	12547	2584	14436	21159	3894	10976	1169	872	4953	8115	10655	12596	3721	1186	6178	10394	5999	1587	1314	14730	1507	240	1357	3648	687	3426	22
PED_48	14	female	CD	Diagnosis	Batch2	241467	380191	197243	229264	131708	76855	52977	45770	31576	28234	31718	30872	55973	16902	27042	9514	17100	17179	12398	21106	33425	13387	20443	12495	4810	29334	23519	25364	14403	13329	6572	18676	12147	15930	4988	9526	12082	3207	2360	2648	3710	5189	11264	365
PED_51	12	female	CD	Diagnosis	Batch2	2010	14638	4355	62022	39350	941	7587	1795	273	2118	765	715	1266	127	1540	93	1078	262	308	1816	6392	1091	1949	133	50	644	1322	1705	1405	400	211	380	1119	451	100	240	1505	56	71	88	151	386	1008	35
PED_59	6	female	CD	Diagnosis	Batch2	177029	469636	125449	549048	296464	58071	7040	45244	6269	66207	40249	33692	52843	12811	6430	15847	40038	18866	26760	43021	70872	47281	3151	21460	4579	27020	25503	25766	4664	20662	8246	6999	13932	5992	8315	13077	3040	5607	1101	3769	642	4599	20396	6
PED_61	3	male	CD	Diagnosis	Batch2	97364	259798	105886	356541	178588	38845	12076	33173	5787	42179	23308	20718	38595	8519	9478	8287	22641	14820	10103	24274	36094	25393	6055	11520	2767	16169	17381	22484	8308	13550	7768	5723	9434	4167	5193	9581	6409	3076	1337	2298	2345	4901	14960	47
PED_62	3	female	CD	Diagnosis	Batch2	179447	573760	198070	348605	217650	60346	24604	42292	17043	40416	32946	31451	58386	14305	14633	9652	26106	15803	16492	23681	50212	31063	9750	13546	3845	27640	26475	31736	15345	21162	8555	11967	15444	8810	6235	13444	8045	2917	2264	3396	1162	5796	21237	20
PED_64	11	male	CD	Diagnosis	Batch2	104232	186226	121000	170932	92735	41376	51555	23541	28799	30179	14368	13266	25960	7088	21108	9038	10009	17589	10130	12551	24776	7514	15523	14960	3052	13004	11629	14243	17511	5796	2770	8459	12267	8495	2849	3711	7485	1934	2439	3804	1444	4578	4364	151
PED_65	7	female	CD	Diagnosis	Batch2	149729	250271	119657	80931	92565	90644	47415	27924	31035	106552	15635	14096	37868	9224	14540	26179	18854	41432	23248	19091	32564	11946	18612	14986	7974	15718	19683	20355	48121	9891	6944	10341	14173	20674	7884	7126	32826	5411	1232	5218	4799	2108	6409	250
PED_69	3	male	CD	Diagnosis	Batch2	299540	272507	208529	122290	107045	134578	22629	81957	30519	145421	34346	26626	68784	17398	15675	108208	42046	69587	105441	55605	52984	28677	9137	40495	25904	45153	30901	23236	30395	13822	10889	20310	19246	21614	18617	7657	8423	13805	2418	7576	1461	3223	6940	10
PED_70	13	female	CD	Diagnosis	Batch2	95108	250450	108458	97295	112043	34170	31039	28630	10566	30584	13765	13356	30674	6768	10198	5659	10463	5159	11067	11959	22762	7895	14999	10492	2749	10582	10437	14493	20536	10571	5752	5079	10209	4263	2300	6297	8591	1102	2861	2665	484	6269	5087	47
[truncated: 304 more columns]

## Sheet: Milano_B_biopsy
ID	Biopsy	Age_sample (years)	Sex	Group	Status	hsa-miR-192-5p	hsa-miR-215-5p	hsa-miR-143-3p	hsa-miR-22-3p	hsa-miR-194-5p	hsa-miR-21-5p	hsa-miR-10a-5p	hsa-miR-26a-5p	hsa-miR-92a-3p	hsa-let-7f-5p	hsa-miR-27b-3p	hsa-miR-148a-3p	hsa-let-7a-5p	hsa-miR-181a-5p	hsa-miR-375-3p	hsa-miR-378a-3p	hsa-miR-141-3p	hsa-miR-10b-5p	hsa-miR-191-5p	hsa-let-7g-5p	hsa-miR-28-3p	hsa-miR-30d-5p	hsa-miR-30a-5p	hsa-miR-30e-5p	hsa-let-7b-5p	hsa-miR-26b-5p	hsa-miR-16-5p	hsa-miR-142-5p	hsa-miR-200b-3p	hsa-miR-199a-3p	hsa-miR-199b-3p	hsa-let-7i-5p	hsa-miR-146b-5p	hsa-miR-186-5p	hsa-miR-126-5p	hsa-miR-151a-3p	hsa-miR-31-5p	hsa-miR-101-3p	hsa-miR-103a-3p	hsa-miR-25-3p	hsa-miR-125a-5p	hsa-miR-27a-3p	hsa-miR-423-3p	hsa-miR-30c-5p
CTR_10	Biopsy	15	F	Ctrl	Ctrl	1342403	590740	301948	154535	115674	83843	82501	81316	62856	59373	59359	57584	54826	50788	45562	45132	43645	23855	21271	20658	18154	16492	15753	15543	12975	12475	11301	10961	10504	9957	9873	9722	9534	9009	8734	8074	7772	7715	7095	6296	6125	5445	5404	5222
CTR_01	Biopsy	8	F	Ctrl	Ctrl	611310	243026	101129	61969	34957	20501	25297	17821	8619	13190	16392	16789	9924	15254	12373	20802	8070	7350	8089	5431	5575	3950	4658	4505	3723	2625	1378	4316	1627	2997	2979	4554	3486	2869	1184	2325	2994	1446	2787	1684	2020	1220	1387	1146
PED_25	Biopsy	4	F	CeD	Diagnosis	106705	35968	82034	15980	7880	13609	52080	38111	13998	3885	15529	23052	7708	14715	11010	5011	4742	13936	22230	2113	4125	4707	1971	1446	3658	1872	5187	6307	3276	1204	1198	1786	5022	3038	3227	2435	443	623	842	1911	7918	939	779	648
PED_11	Biopsy	4	M	CeD	Diagnosis	710180	320063	251241	102598	66847	124017	89082	68471	60692	43043	58984	105779	40827	72261	56021	32373	23946	24938	29326	15199	12999	17042	12492	16321	8730	10331	18791	18064	16380	8138	8106	13343	9979	10891	10239	7505	3393	7136	6033	6382	7802	5260	4709	3268
CTR_03	Biopsy	4	M	Ctrl	Ctrl	749939	305357	243372	85421	62139	62657	75119	115247	45898	34659	66398	89946	40599	44746	52743	26234	38434	19952	21286	13975	10958	16610	18521	14180	9136	11102	11465	12201	10922	7265	7224	8444	5830	8762	8965	6332	5030	8868	5573	4332	7883	5652	3347	3176
PED_59	Biopsy	6	F	CeD	Diagnosis	461011	161494	94148	38799	50275	38792	39533	33282	26355	13269	19095	28484	18275	17706	11347	14755	17884	10413	10696	5942	5048	6845	4547	9099	3565	4094	10444	8473	5881	3078	3060	3276	3596	3114	3436	2408	2857	4111	2891	2286	2572	1812	1265	1691
PED_18	Biopsy	9	F	CeD	Diagnosis	190812	61260	75280	33938	17054	37758	39803	27316	35356	15550	16260	26390	18455	29704	14763	18115	3173	21566	18845	6041	6187	10000	4804	5551	6294	4222	8882	7157	5121	6440	6324	7518	6402	3418	1975	2569	3197	1660	3120	3299	6431	1216	2279	1165
PED_61	Biopsy	3	M	CeD	Diagnosis	390046	172346	159336	49104	46373	68318	74469	69899	27893	19140	31461	40541	29988	42905	11941	15503	16505	16105	13533	9415	5786	8820	8295	9887	5194	5862	14460	17886	5927	6205	6172	5993	7361	3986	8000	3004	2555	5102	3858	2997	4783	3344	1594	1795
PED_64	Biopsy	11	M	CeD	Diagnosis	160863	64958	75902	21547	17648	38827	27180	22811	17140	10419	17893	22589	12672	16394	8032	6589	4573	6647	8029	5147	3057	4689	3133	4955	2355	2919	8417	11246	3941	2900	2889	3167	2788	2157	3298	1367	977	3096	2071	1567	2082	2037	1120	943
PED_65	Biopsy	7	F	CeD	Diagnosis	160805	60514	61071	19572	19994	28884	21840	14943	12167	8550	12787	22609	11081	12771	5691	6722	5823	7821	6266	4390	2080	3254	2214	4284	2127	2080	6870	5738	2874	2281	2270	2561	2666	1576	2714	1223	933	2113	1534	1184	1639	1425	776	887
PED_19	Biopsy	14	M	CeD	Diagnosis	580615	337819	202416	81429	54904	76642	62920	62258	38099	24985	42262	66203	25135	41154	21170	31283	15194	17163	19788	10559	9693	12502	7466	12699	5924	7398	13120	13763	9953	5908	5880	9960	5551	8720	6645	4342	3369	4851	4277	4756	3736	4818	2820	1534
PED_02	Biopsy	8	F	CeD	Diagnosis	538122	244296	221313	100212	53242	109042	83257	92618	62348	53502	71295	112852	49001	56922	55767	26371	28106	18773	32350	19059	12113	17861	12370	17875	9482	13115	25377	31118	17865	8921	8879	13273	8760	13133	10331	5934	3757	7876	5639	5299	9321	8246	6043	4363
PED_21	Biopsy	4	F	CeD	Diagnosis	569495	251119	278753	68124	47711	139114	96761	90992	58279	35625	55938	108964	31870	62156	30532	33643	17578	27635	24633	14836	13146	13530	10110	16675	7012	11554	17384	28072	9537	8770	8735	15076	11030	9969	10854	6176	3149	10248	5781	6711	3959	4709	3168	1870
PED_12	Biopsy	10	F	CeD	Diagnosis	841690	360934	464282	110672	67152	167611	161097	131696	73579	48884	86955	145620	51708	105150	48036	42151	22977	41559	37409	19851	16383	25129	16669	23125	11883	13472	22929	26774	15312	12103	12060	19364	19891	14581	13651	8951	4340	11355	8195	7806	9737	8039	5361	3203
PED_14	Biopsy	6	F	CeD	Diagnosis	676207	264566	215734	56920	50969	69277	84365	94146	54652	30910	41764	75530	34047	46415	34313	31327	21979	21651	24237	13377	11095	14328	10670	16574	7004	9371	13095	18661	10340	7168	7135	8667	6411	9105	6212	5706	3722	6649	4779	5045	5987	3899	3563	3101
PED_15	Biopsy	8	F	CeD	Diagnosis	352395	146915	144898	45429	31127	70562	43385	39696	37080	24165	30796	69169	20166	30890	17977	18544	8404	13685	16132	9824	6545	8795	5373	9675	4230	5282	10529	17292	6922	4500	4485	8359	6813	5994	5333	3838	1728	4508	3256	3887	3377	3623	2522	1762
PED_16	Biopsy	6	M	CeD	Diagnosis	502946	109923	297342	66043	30231	107163	94027	68503	56390	36430	61712	82599	38062	55970	36180	25824	17111	23719	26888	13934	12166	13634	10744	13206	8040	8400	16026	22358	10903	8953	8932	11888	8942	8813	7902	6948	2752	6873	5816	6130	6296	5620	3709	3345
PED_17	Biopsy	13	M	CeD	Diagnosis	751071	356667	304961	101623	67568	121532	92411	71829	66768	46855	66061	120975	44791	56462	32879	42230	16347	20266	30404	16709	14043	16687	12016	16951	8920	9654	17840	15496	15191	9329	9296	11629	8042	9995	9388	6936	3897	7001	5800	5951	5875	6463	4727	3928
PED_69	Biopsy	3	M	CeD	Diagnosis	168496	32595	104798	25413	12590	39938	43487	34221	15021	10534	24683	30345	15756	20795	9943	6695	9959	10706	9459	4587	3161	5445	5816	5322	3118	3627	8078	8919	3923	4214	4199	3310	5140	2367	5283	1874	947	3703	2100	1774	3078	2103	900	1043
PED_70	Biopsy	13	F	CeD	Diagnosis	227862	87077	89107	23499	25299	32973	35325	26694	17574	10764	17073	23470	13577	21828	6435	9730	7900	8554	8422	5469	3575	5252	4015	7024	2313	3013	7896	8892	3787	2822	2807	2483	4167	3029	2676	1732	1548	2923	1884	1604	2831	1536	1058	1223
PED_22	Biopsy	13	F	CeD	Diagnosis	149112	64845	61242	39659	15945	30483	26666	48543	42766	19096	26390	46888	42819	45963	40670	14651	7082	10497	30152	10574	6813	8488	4041	4001	11347	6361	10301	6304	10667	3261	3243	6921	3035	3760	4017	3200	1507	1556	3402	2624	9669	2214	4188	1548
PED_07	Biopsy	6	F	CeD	Diagnosis	1130980	528222	236625	95771	97649	108200	91708	87845	71987	43596	58857	87189	49131	79096	36897	39146	29394	18652	32357	17350	17545	16135	12389	18657	8559	9970	20115	29055	12737	8250	8200	9947	8008	11698	8429	8202	6282	6912	6775	7063	6906	6159	5161	4329
PED_09	Biopsy	9	M	CeD	Diagnosis	1120098	502385	655619	147798	103771	191801	244164	166999	103745	68904	119356	174467	72636	113183	76338	53051	33598	61268	51110	26326	27506	27856	26458	29245	17236	20885	29023	44270	22777	18022	17955	25838	12954	20679	19462	14444	5744	18050	11044	12665	16133	11024	7863	5844
PED_32	Biopsy	10	M	CeD	Diagnosis	130165	51090	47861	28182	15121	16394	20443	40643	53434	18056	19379	31908	43019	47786	51248	14828	6547	5851	20153	9678	6344	7495	3860	3533	12594	4539	9056	5676	5691	2760	2742	5051	3705	2558	2248	2524	1274	1509	2207	1627	6102	1167	4997	1213
PED_35	Biopsy	15	F	CeD	Diagnosis	317078	145153	95867	45624	35436	38545	44823	61554	59085	17573	28807	45533	30306	46196	27771	22489	6105	11393	35594	9683	9610	9626	4047	7547	6199	5795	13285	10722	10716	4124	4097	6307	6264	4962	5485	3894	1859	2078	3399	3092	9101	2298	4601	1907
CTR_13	Biopsy	12	M	Ctrl	Ctrl	1443288	599303	309151	146316	115586	84892	93325	97256	73792	70024	62304	63687	62108	52604	47110	44802	46223	24766	24845	22644	17585	18029	19154	18080	13854	13677	14738	16637	13709	11161	11079	12034	11116	10047	9117	8110	8642	8660	7657	6333	7056	5984	6259	6000
PED_44	Biopsy	13	F	CeD	Diagnosis	476793	178766	93432	66524	56042	28415	37618	73174	103579	21137	26537	23000	43672	52239	35894	29420	15877	10187	35042	13692	13653	10629	5728	7212	9865	6438	10101	10654	12154	3867	3840	6299	4071	4889	4311	4174	3914	2008	4096	2791	8463	1614	6921	2789
PED_51	Biopsy	12	F	CeD	Diagnosis	118867	55398	55178	28359	16756	19560	23621	36862	69319	10770	15931	15644	25497	66175	23901	16389	2282	5676	22466	8995	9059	8335	2811	3779	8607	3841	7562	6258	6714	3170	3149	7200	3784	2793	2403	2283	1448	991	2832	1853	7578	1312	6049	1175
PED_62	Biopsy	3	F	CeD	Diagnosis	242809	108527	93423	26580	27734	39212	34880	32878	19572	10904	22593	25152	16478	22883	10300	8398	9788	7744	9483	5022	3519	5276	4511	5743	2912	3255	8848	9140	4992	3689	3674	3120	4198	2560	4478	1950	1469	3061	2336	1902	2783	2035	1193	1192
CTR_20	Biopsy	15	F	Ctrl	Ctrl	1011878	378815	244622	101808	86725	52902	79364	122936	66009	81925	51957	55913	129344	70282	35763	44282	22467	31006	45612	33206	22578	15739	13564	11973	21155	15975	19506	14951	16887	11001	10887	10911	8668	6827	8819	8384	5666	4373	6707	5216	7499	3174	6775	6704
CTR_08	Biopsy	12	M	Ctrl	Ctrl	972477	400126	300619	98630	45014	23911	47992	24115	10112	9678	27308	42534	9107	28125	30342	51028	4615	16383	14048	5650	11125	6773	9839	7510	6451	2867	783	4171	1318	2964	2949	7433	4891	5296	1301	5234	3909	2014	4326	3215	4258	2057	2034	1611
CTR_07	Biopsy	12	M	Ctrl	Ctrl	1961212	845884	493584	182330	151485	113105	134944	199528	94673	70876	113554	136125	81330	90231	71353	60082	72291	47950	38390	26364	22221	28797	29075	27699	12966	20150	22043	24114	20687	14843	14758	12713	11552	14522	19151	11300	12136	16208	10869	7848	12518	9321	6378	6428
CTR_18	Biopsy	9	M	Ctrl	Ctrl	493227	186681	84392	60733	48031	25219	37312	62783	119008	28722	23094	28829	47314	55900	51694	29843	16284	11304	25558	14184	16957	12787	9317	6623	13518	7757	8642	8922	10625	4266	4223	6046	5229	3836	3193	5106	4389	2388	4837	2904	6581	1698	10816	3375
PED_10	Biopsy	3	M	CeD	Diagnosis	225797	88204	70630	31575	23745	35988	29902	39011	76879	25640	21062	28159	47758	59778	34594	26350	4999	9329	26278	13071	10577	7494	2553	5287	11054	6209	12042	7394	8441	4483	4446	7046	4262	2849	2590	3380	1899	1388	3165	2765	4585	1602	6824	1782
PED_28	Biopsy	10	M	CeD	Diagnosis	183964	58040	64655	16295	12164	16696	39960	38102	27623	11184	15660	13269	28350	41549	13522	13400	6963	12066	28270	6430	4533	5789	2836	2647	7728	3175	5361	4019	4975	1447	1439	3475	4731	1890	2146	2417	700	738	1632	1057	12772	895	2416	657
PED_30	Biopsy	14	F	CeD	Diagnosis	253246	109099	109493	28177	21179	27480	44320	45809	46516	22430	24580	33665	46891	50040	27910	15426	6068	14603	48546	10841	9940	6511	3120	3976	9193	5080	14295	9694	8094	3164	3139	5443	10166	3065	4638	3788	884	1114	2097	2068	11947	1342	3664	1182
PED_31	Biopsy	5	F	CeD	Diagnosis	532233	231725	112609	54098	46868	66464	71915	64821	75114	19526	31137	53066	31513	59907	30984	27978	14942	18582	70879	10455	14502	13198	6114	10823	6019	6023	20621	21445	14436	6139	6113	8316	7772	6779	7307	6602	2303	2272	4279	4354	14206	2223	3895	3363
PED_37	Biopsy	3	F	CeD	Diagnosis	1406534	669158	618035	183684	147027	298199	248507	233806	95159	56565	157420	167617	79483	147412	52151	49541	62457	62987	69446	28999	23968	37966	27007	43911	13872	30611	64860	92991	29921	23653	23555	18590	34957	25649	43770	15220	7102	17432	12903	10804	22649	17458	6632	7781
PED_43	Biopsy	13	F	CeD	Diagnosis	128905	54154	56000	29020	14440	21865	22809	31856	50131	8817	17812	19914	16133	54674	18661	11487	3383	7505	20870	5439	6449	6406	2316	3606	3904	2799	7655	7242	6126	2942	2923	4160	3077	2999	2955	2269	945	989	1869	1426	7305	1291	5589	1512
PED_48	Biopsy	14	F	CeD	Diagnosis	216561	87005	86227	46725	24920	42807	37640	44628	76199	14229	25841	38986	24216	72476	30498	16097	6870	9280	31214	9658	10054	10190	3603	6236	6692	5138	12061	12095	10309	4725	4705	6618	5592	4230	4102	3345	1669	1626	3071	2342	9078	2277	7094	1740
PED_06	Biopsy	3	M	CeD	Diagnosis	3487327	1467179	1798508	505326	319685	807696	522524	517773	274520	226800	427057	491119	233096	402831	176113	139595	146025	183103	173970	92698	62118	91887	58801	102786	41945	68744	154665	175660	87984	55184	54985	61931	72652	72920	89074	37333	25406	38902	31244	14605	43948	59225	25672	21655
CTR_12	Biopsy	9	M	Ctrl	Ctrl	2555321	1211596	376370	184403	180855	178507	129858	122249	65783	57876	70111	94196	59987	47524	29276	58015	113498	36103	35559	22005	20495	20977	30610	30896	13411	19990	24511	32060	20023	14303	14211	12016	13035	16241	15687	12251	13579	14181	12286	8799	5571	7817	3896	6926
CTR_60	Biopsy	3	F	Ctrl	Ctrl	277406	149300	106981	29581	31076	29580	43211	50459	13588	15119	18207	27307	18521	21228	6904	9288	7743	11930	14620	5121	4961	7737	6740	5526	3207	6966	8728	6242	8254	5141	5108	3186	5182	2792	5207	2407	1350	1736	2317	1729	3804	1310	1175	2271
[truncated: 434 more columns]

## Sheet: GFD_cohort
ID	Age_sample (years)	Sex	Status	hsa-miR-191-5p	hsa-miR-146a-5p	hsa-miR-26a-5p	hsa-miR-22-3p	hsa-miR-10a-5p	hsa-miR-92a-3p	hsa-miR-126-5p	hsa-miR-423-5p	hsa-miR-151a-3p	hsa-let-7f-5p	hsa-miR-142-5p	hsa-miR-30d-5p	hsa-miR-146b-5p	hsa-miR-28-3p	hsa-miR-16-5p	hsa-miR-27b-3p	hsa-miR-30e-5p	hsa-miR-181a-5p	hsa-miR-10b-5p	hsa-miR-99b-5p	hsa-miR-143-3p	hsa-miR-151a-5p	hsa-miR-451a	hsa-miR-25-3p	hsa-miR-423-3p	hsa-miR-186-5p	hsa-miR-21-5p	hsa-miR-222-3p	hsa-miR-127-3p	hsa-miR-148a-3p	hsa-let-7a-5p	hsa-miR-199a-3p	hsa-miR-199b-3p	hsa-miR-223-3p	hsa-miR-26b-5p	hsa-let-7i-5p	hsa-miR-484	hsa-miR-125a-5p	hsa-miR-221-3p	hsa-miR-4433b-5p	hsa-miR-27a-3p	hsa-miR-140-3p	hsa-miR-584-5p	hsa-miR-126-3p	hsa-miR-103a-3p	hsa-miR-192-5p
GFD3	47.9	female	GFD	17005	5219	4591	4257	5516	3769	3393	2391	3272	5339	1018	1308	1445	1699	655	765	586	467	621	848	1884	709	238	495	678	443	456	465	890	493	977	365	365	266	275	606	244	323	385	296	145	158	200	195	202	143
GFD3	48	female	Ctrl	23987	4229	3530	4512	4169	3299	3935	2742	2608	1116	1079	658	1364	668	822	1102	500	471	946	563	875	717	188	430	420	365	399	205	616	418	269	316	316	207	190	394	91	187	177	89	228	104	211	145	184	116
GFD4	29	male	GFD	89317	3619	24470	27690	8131	24939	35559	14229	18455	5419	7890	4642	836	3707	9674	7878	3081	4470	2505	1276	2282	5865	5645	2765	2306	2706	3387	1073	1293	3120	1208	2207	2203	1328	1603	3081	1080	822	1644	511	1177	681	959	1062	1446	1109
GFD4	29.2	male	Ctrl	154521	22490	72730	70820	11271	58804	62519	51264	20311	9605	14739	11808	4547	8261	15715	16106	10552	11846	4298	1570	3478	10030	3981	5793	6117	5557	7578	3016	2192	7521	2079	4425	4425	2749	3477	5803	1239	1383	2330	1130	2164	999	2650	1994	3839	1555
GFD5	40.7	female	GFD	51837	13880	7797	13854	11368	12442	13542	10890	11032	6341	3290	2721	2413	3679	3345	4882	772	11637	2065	1198	4033	2517	375	1127	1138	1798	2492	283	1361	2011	8766	1112	1112	528	750	2042	624	457	1352	530	555	423	919	301	425	369
GFD5	40.9	female	Ctrl	22862	10469	6509	6998	5212	5467	3496	4954	2497	4256	1495	3896	1511	2191	823	1662	1732	1063	818	594	2821	750	115	816	1139	417	557	703	468	790	691	589	589	350	323	561	284	147	397	580	227	149	491	182	269	168
GFD9	28.8	male	GFD	35510	6992	22854	23160	3487	13921	20554	21181	5211	10829	8488	2352	2030	1635	7459	5328	2509	4392	2080	701	4485	3621	2767	2965	1532	1591	2943	783	1530	3160	2428	1347	1345	1074	1285	2406	410	226	628	69	1868	380	460	787	1527	632
GFD9	29	male	Ctrl	232929	34537	167931	126648	15111	98168	124993	98353	26156	26016	40408	22148	6892	16624	45707	31154	24224	17433	6836	2763	12718	18385	8846	10981	10515	10533	18236	4198	8032	12951	6188	9406	9389	6130	7550	11552	2566	1609	4220	1006	5986	1974	3359	4932	7088	3384
GFD10	28.4	female	Ctrl	89231	13366	29244	31185	8849	19515	21156	11890	12913	11197	6792	3609	4229	3541	5184	9172	2492	6498	1584	1358	2587	4484	1187	1897	2018	1909	2637	937	2184	2103	2562	1201	1197	1044	1444	2642	697	1494	1113	261	836	627	606	956	1436	863
GFD10	28.4	female	GFD	52790	3314	16713	26954	4630	10457	16004	7241	13338	3150	3783	3957	1049	1857	6117	6274	2909	4448	886	786	2014	2627	4806	1878	1455	3495	2496	416	2189	1446	640	743	743	873	842	1789	497	559	1538	59	834	779	482	875	1049	1498
GFD11	55.6	male	GFD	36657	10499	5990	6855	8487	3943	5822	4800	4265	1336	3159	1444	3230	621	2193	1704	1108	1192	1445	923	3273	1027	1318	956	653	799	795	315	521	739	327	288	288	589	321	570	188	92	294	27	496	326	146	223	481	361
GFD11	55.8	male	Ctrl	97138	5142	44836	53620	12670	32261	55884	25179	19972	9743	13910	6064	1057	4610	12341	11938	5356	8323	1166	1430	2216	7333	899	2918	3894	4152	6307	2781	3556	3811	2105	2899	2898	2335	2575	3940	1269	788	2364	207	1905	1050	1555	1809	2339	999
GFD13	31.6	male	GFD	187998	26459	46666	44195	29879	30719	53361	9037	35267	18668	11143	12242	8307	4947	14299	10605	6010	17857	2159	4543	6323	7997	2784	3955	2803	4759	7437	2242	8756	3668	44792	2844	2833	2191	3866	3174	1615	1356	4922	454	2519	2110	1424	2039	2392	963
GFD13	31.8	male	Ctrl	59372	7509	13324	30832	4064	9131	9618	12043	10114	4066	4348	2270	2093	3036	2563	3179	1059	4632	1217	613	1791	2557	1056	1331	2184	1396	1047	1012	4016	1031	1034	798	798	717	733	1558	508	464	927	238	524	434	319	588	893	506
GFD14	61.6	female	Ctrl	94358	10144	31427	42975	4611	25079	26365	13916	22025	8321	6565	6055	2612	4919	6971	8086	4442	6911	1429	673	7779	5944	3553	2795	3176	3818	2555	1098	4214	2707	2092	1522	1523	1675	1689	3262	1065	649	2426	376	956	974	1310	1441	2078	1321
GFD14	61.7	female	GFD	150643	10857	89660	53165	11894	16131	73935	36163	23406	23797	18208	9937	3175	1232	18519	19376	10312	13034	2311	1113	13658	9378	1723	3611	2858	6103	8214	1445	4685	6111	4110	3794	3785	3055	4565	5266	407	38	2914	59	3459	2059	1802	3074	3472	1530
GFD15	34.2	female	Ctrl	83147	14653	50620	35278	10961	37572	30918	14238	15398	16702	10068	7253	4983	4517	11762	9250	5366	11107	2530	1223	5360	5306	2206	2500	2349	3370	5845	2181	3416	3755	3539	2266	2262	1881	3091	4418	882	2978	1597	647	1243	784	1292	1743	1755	669
GFD15	34.3	female	GFD	18739	4390	6894	4107	6605	5232	3922	1725	2183	3942	1800	1269	1405	995	1123	979	757	864	691	922	1343	749	399	472	484	440	609	356	667	472	788	382	382	374	473	534	294	480	437	377	243	130	192	233	177	150
GFD17	51.3	female	GFD	45377	10106	16767	13647	4974	7195	15668	12600	3827	5417	6286	1648	1907	804	4406	3290	1672	2037	711	619	5161	2203	1438	1824	955	988	1613	341	1128	1964	1069	833	832	1339	772	983	383	78	410	29	1148	340	533	555	603	365
GFD17	51.5	female	Ctrl	17502	4613	4044	4944	2719	3656	4506	2767	2194	1002	1245	687	909	602	975	1121	646	574	460	148	942	618	208	373	398	404	491	111	441	231	217	235	235	186	201	303	102	148	121	56	187	99	190	170	167	80
GFD18	47.4	female	GFD	64433	16688	16210	13427	13195	10791	8497	6945	6700	5725	5590	3880	3724	3656	3288	2765	2508	2474	2063	1928	1897	1808	1515	1511	1449	1359	1308	1264	1212	1106	938	902	902	888	882	880	863	793	739	732	716	590	577	535	503	483
GFD18	47.5	female	Ctrl	33628	8005	7396	6608	7700	5153	3807	3902	2660	2770	2465	1269	1759	1460	1346	1365	1069	928	1852	908	779	835	419	578	855	450	514	587	524	486	463	462	461	392	347	410	432	320	226	396	323	196	211	206	221	132
GFD21	59.6	female	Ctrl	74382	7200	77105	85116	11067	80088	68366	43675	26344	26449	24538	17741	1620	11524	22514	21401	14826	15709	3114	462	9304	5127	645	6983	4833	5509	22352	4479	1520	11018	5332	7672	7666	3780	6035	12692	899	258	3879	915	2491	2637	5195	3378	6706	1289
GFD21	59.6	female	GFD	111338	6680	120927	129250	9055	85916	68670	33933	24063	20633	32869	18319	1504	11989	44031	21333	16181	18053	4445	618	5821	11428	22729	7002	6678	8942	15385	4210	2295	5792	5538	6103	6098	4658	6246	9764	2381	882	4922	2314	2955	2423	4289	5069	7697	2515
[truncated: 262 more columns]
